# Supplementary material for: Characterization of Parkinson’s disease using blood-based biomarkers: A multicohort proteomic analysis
Source: PLoS Med. 2019 Oct 11;16(10):e1002931. doi: 10.1371/journal.pmed.1002931 (PMC6788685; doi:10.1371/journal.pmed.1002931)
Supplement: S2 Table — Proteins that differentiated PD and NC individuals (p < 0.005) were identified by applying a multivariate linear regression model to the Discovery Cohort data (96 PD and 45 NC). Protein names, ENTREZ symbols, p-value from regression model (differentiating PD versus NC status, adjusted for age at plasma sampling, sex, and LEDD), and direction of change in PD compared to NC are shown. p-Value from regression model differentiating PD and NC group adjusted for age at plasma collection, sex, and the LEDD. FDR = Benjamini-Hochberg adjusted p-value, 968 tests. FDR, false discovery rate; LEDD, levodopa equivalent daily dose; NC, neurologically normal control; PD, Parkinson’s disease. (XLSX) [file pmed.1002931.s006.xlsx]

## Sheet: Suppl. Table 2. Udall final 140
S2 Table. Candidate PD biomarkers from Discovery Cohort analysis (140 proteins). Proteins that differentiated Parkinson’s Disease (PD) and neurologically normal (NC) subjects (p < 0.005) were identified by applying a multivariate linear regression model to the Discovery Cohort data (96 PD and 45 NC subjects). Protein names, ENTREZ symbols, p-value from regression model (differentiating PD vs. NC …
	Protein Name	ENTREZ Symbol	P-value	FDR adjusted P-value	+ Higher Concentration in PD - Lower Concentration in PD
1	IDE	IDE	3.35e-08	1.28327e-05	+
2	PPase	PPA1	3.63e-08	1.28327e-05	+
3	eIF-5	EIF5	4.99e-08	1.28327e-05	+
4	RAN	RAN	5.3e-08	1.28327e-05	+
5	HNRPQ	SYNCRIP	1.09e-07	2.11765e-05	+
6	Cofilin-1	CFL1	2.87e-07	4.62767e-05	+
7	CK2-A1:B	CSNK2A1 CSNK2B	5.16e-07	6.09532e-05	+
8	FGF7	FGF7	5.72e-07	6.09532e-05	+
9	eIF-5A-1	EIF5A	5.82e-07	6.09532e-05	+
10	C1r	C1R	6.3e-07	6.09532e-05	-
11	ERK-1	MAPK3	8.66e-07	7.61894e-05	+
12	Transketolase	TKT	1.63e-06	0.000131819	+
13	GAPDH liver	GAPDH	2.27e-06	0.000156909	+
14	Cyclophilin A	PPIA	2.27e-06	0.000156909	+
15	PA2G4	PA2G4	2.45e-06	0.000158004	+
16	SRCN1	SRC	3.31e-06	0.000200396	+
17	Peroxiredoxin-6	PRDX6	3.82e-06	0.000210635	+
18	AREG	AREG	4.06e-06	0.000210635	+
19	DRG-1	VTA1	4.13e-06	0.000210635	+
20	MMP-10	MMP10	4.48e-06	0.00021373	-
21	Caspase-3	CASP3	4.64e-06	0.00021373	+
22	JAM-C	JAM3	4.93e-06	0.00021707	+
23	AMPM2	METAP2	5.63e-06	0.000233703	+
24	Sphingosine kinase 1	SPHK1	5.81e-06	0.000233703	+
25	Ubiquitin+1	RPS27A	6.04e-06	0.000233703	+
26	RAC1	RAC1	8.13e-06	0.000302785	+
27	GSK-3 alpha/beta	GSK3A GSK3B	8.52e-06	0.000305526	+
28	Growth hormone receptor	GHR	1.01e-05	0.000349285	-
29	PLPP	PDXP	1.07e-05	0.000357376	+
30	UBE2N	UBE2N	1.34e-05	0.000433406	+
31	Sorting nexin 4	SNX4	1.41e-05	0.000439575	+
32	PDE5A	PDE5A	1.47e-05	0.000444126	+
33	Rab GDP dissociation inhibitor beta	GDI2	1.56e-05	0.000453448	+
34	KPCI	PRKCI	1.64e-05	0.000453448	+
35	NDP kinase B	NME2	1.64e-05	0.000453448	+
36	PAFAH beta subunit	PAFAH1B2	2.02e-05	0.000538147	+
37	Myokinase human	AK1	2.09e-05	0.000538147	+
38	Triosephosphate isomerase	TPI1	2.11e-05	0.000538147	+
39	Carbonic anhydrase I	CA1	2.49e-05	0.000616881	+
40	MDHC	MDH1	3e-05	0.000712334	+
41	SNAA	NAPA	3.02e-05	0.000712334	+
42	IL-2 sRg	IL2RG	3.13e-05	0.000712334	+
43	MAPK2	MAPKAPK2	3.16e-05	0.000712334	+
44	LKHA4	LTA4H	3.3e-05	0.000726049	-
45	IMB1	KPNB1	4.32e-05	0.00092851	+
46	Stress-induced-phosphoprotein 1	STIP1	4.51e-05	0.00094826	+
47	FER	FER	4.66e-05	0.000960348	+
48	Layilin	LAYN	4.87e-05	0.000982287	-
49	Aflatoxin B1 aldehyde reductase	AKR7A2	5.38e-05	0.00106087	+
50	PCNA	PCNA	5.48e-05	0.00106087	-
51	SBDS	SBDS	5.73e-05	0.00108806	+
52	UFC1	UFC1	6.16e-05	0.00113057	+
53	FYN	FYN	6.27e-05	0.00113057	+
54	PPID	PPID	6.31e-05	0.00113057	+
55	PKC-A	PRKCA	8.38e-05	0.00147053	+
56	Peroxiredoxin-1	PRDX1	8.51e-05	0.00147053	+
57	IFN-g	IFNG	0.000108956	0.00185034	+
58	Aminoacylase-1	ACY1	0.0001112	0.00185589	-
59	M2-PK	PKM2	0.000114931	0.00188564	+
60	PKC-B-II	PRKCB	0.000125453	0.00202397	+
61	ERBB3	ERBB3	0.000147072	0.00233087	-
62	LYNB	LYN	0.000149291	0.00233087	+
63	EF-1-beta	EEF1B2	0.000179412	0.00268416	+
64	MBD4	MBD4	0.000179785	0.00268416	-
65	BTK	BTK	0.000180238	0.00268416	+
66	SHP-2	PTPN11	0.000200882	0.0029447	+
67	TCTP	TPT1	0.000203817	0.0029447	+
68	MK13	MAPK13	0.00021288	0.00298813	+
69	UFM1	UFM1	0.000212997	0.00298813	+
70	AMPK a2b2g1	PRKAA2 PRKAB2 PRKAG1	0.000219759	0.00303895	+
71	UBC9	UBE2I	0.000260108	0.00350082	+
72	Calpain I	CAPN1 CAPNS1	0.000260391	0.00350082	+
73	Catalase	CAT	0.000279689	0.00370875	+
74	PDPK1	PDPK1	0.000284153	0.00371703	+
75	CSK	CSK	0.000313338	0.00404415	+
76	Protease nexin I	SERPINE2	0.000320927	0.0040876	-
77	PPIE	PPIE	0.000369913	0.00465033	+
78	41	EPB41	0.000374825	0.00465168	+
79	Glutathione S-transferase Pi	GSTP1	0.000380762	0.00466555	+
80	NSF1C	NSFL1C	0.000416962	0.00504523	+
81	6-Phosphogluconate dehydrogenase	PGD	0.00042266	0.00505105	+
82	ING1	ING1	0.000433295	0.00511499	+
83	SGTA	SGTA	0.000440149	0.0051333	+
84	tau	MAPT	0.000456501	0.00526063	-
85	GDF-9	GDF9	0.000536008	0.00610419	-
86	BARK1	ADRBK1	0.000549825	0.00618873	+
87	GIIE	PLA2G2E	0.000655832	0.00729707	-
88	NCC27	CLIC1	0.00066784	0.00734624	+
89	BDNF	BDNF	0.000722207	0.00780531	-
90	ULBP-3	ULBP3	0.000725701	0.00780531	+
91	14-3-3	YWHAB YWHAE YWHAG YWHAH WHAQ YWHAZ SFN	0.0007461	0.00793654	+
92	Plasmin	PLG	0.000861465	0.00906411	-
93	AIP	AIP	0.000926248	0.00964095	+
94	MK01	MAPK1	0.000979686	0.0100887	+
95	DHH	DHH	0.00103949	0.0104945	+
96	HSP 90a/b	HSP90AA1 HSP90AB1	0.00104078	0.0104945	+
97	PACAP-38	ADCYAP1	0.00106182	0.0105963	-
98	ACE2	ACE2	0.00107344	0.010603	+
99	IL-12 Rb1	IL12RB1	0.00108775	0.0106358	-
100	DUS3	DUSP3	0.00112632	0.0109028	+
101	PTH	PTH	0.00117433	0.0112549	-
102	LYN	LYN	0.0012205	0.0115828	+
103	FGF-16	FGF16	0.00130736	0.0122626	+
104	Calcineurin	PPP3CA PPP3R1	0.00131747	0.0122626	+
105	XPNPEP1	XPNPEP1	0.00142056	0.0130962	+
106	Esterase D	ESD	0.00144403	0.013187	+
107	MFRP	MFRP	0.00156373	0.0141467	-
108	METAP1	METAP1	0.00164378	0.0147331	+
109	PIGR	PIGR	0.00179189	0.0159133	-
110	MIF	MIF	0.0018996	0.0167165	+
111	SHC1	SHC1	0.00197902	0.0172585	+
112	prostatic binding protein	PEBP1	0.00204515	0.017676	+
113	MCP-4	CCL13	0.00238527	0.0204331	-
114	DMP1	DMP1	0.0024187	0.0205378	-
115	Flt-3	FLT3	0.00248709	0.0209348	+
116	CD48	CD48	0.00255908	0.0213527	-
117	OMD	OMD	0.00258085	0.0213527	+
118	GDF2	GDF2	0.00267862	0.0219738	+
119	Ferritin	FTH1 FTL	0.00270262	0.0219843	+
120	MDM2	MDM2	0.00277883	0.0224159	-
121	CRK	CRK	0.00287108	0.0229686	+
122	HPV E7 Type 16	Human-virus	0.00291405	0.0231213	-
123	Histone H2A.z	H2AFZ	0.00300694	0.0236644	-
124	DRAK2	STK17B	0.00315012	0.0245299	+
125	MFGM	MFGE8	0.0031676	0.0245299	-
126	Galectin-3	LGALS3	0.00338895	0.0260358	-
127	IL-34	IL34	0.00346625	0.02642	-
128	SKP1	SKP1	0.00357285	0.0270197	+
129	RS7	RPS7	0.00364918	0.027383	+
130	TGF-b1	TGFB1	0.00372901	0.0277668	-
131	CPNE1	CPNE1	0.00381396	0.0281825	+
132	calgranulin B	S100A9	0.00385036	0.0282257	+
133	BSP	IBSP	0.00387811	0.0282257	+
134	Persephin	PSPN	0.00398253	0.0287694	-
135	LDH-H 1	LDHB	0.00415128	0.0297662	+
136	IL-3 Ra	IL3RA	0.00419382	0.0298501	+
137	PGCB	BCAN	0.00444077	0.0313771	+
138	GPVI	GP6	0.00457496	0.032091	+
139	IFN-g R1	IFNGR1	0.0046372	0.0322936	-
140	C7	C7	0.00486615	0.033646	+
