# Supplementary material for: Characterization of Parkinson’s disease using blood-based biomarkers: A multicohort proteomic analysis
Source: PLoS Med. 2019 Oct 11;16(10):e1002931. doi: 10.1371/journal.pmed.1002931 (PMC6788685; doi:10.1371/journal.pmed.1002931)
Supplement: S3 Table — Three outlier individuals and 33 proteins showing coefficient of variation greater than 20% were excluded from analyses. ALS, amyotrophic lateral sclerosis; NC, neurologically normal control; PD, Parkinson’s disease; RFU, relative fluorescence unit. (XLSX) [file pmed.1002931.s007.xlsx]

## Sheet: Replication Cohort
S3 Table. SomaScan levels (log10 of RFU) of 1305 proteins, and demographic data for 375 subjects (59 ALS, 215 PD and 102 NC) from Replication cohort. Three outlier subjects and 33 proteins showing coefficient of variation greater than 20% were excluded form downstream analyses. ALS = Amyotrophic lateral sclerosis, PD = Parkinson's disease, NC = Normal control.
ID	Treatment Group	Age at Sample	Sex	Clinical Site	Batch Plate ID	CHIP	CEBPB	NSE	PIAS4	IL-10 Ra	STAT3	IRF1	c-Jun	Mcl-1	OAS1	c-Myc	SMAD3	SMAD2	IL-23	PDGFRA	IL-12	STAT1	STAT6	LRRK2	Osteocalcin	IL-5	GPDA	IgA	LPPL	HEMK2	PDXK	TLR4	REG4	HSP 27	YKL-40	Alpha enolase	Apo L1	CD38	CD59	FABPL	GDF-11	BTC	HIF-1a	S100A6	SECTM1	RSPO3	PSP	Apoptosis regulator Bcl-W	VEGF-D
1	ALS	48	Male	Upenn	Set 2	2.69028	3.02391	4.26563	3.10274	3.13647	3.06889	3.69655	3.79325	3.56132	2.48501	2.62624	4.11312	4.11344	3.16664	3.05173	2.27646	3.83235	2.4304	3.35311	3.18755	2.53882	3.26174	3.73268	2.83219	3.34533	2.53135	2.51228	3.24954	3.57169	3.96716	4.49177	4.57011	2.93606	3.21917	3.62425	2.99007	2.72787	2.63488	3.7852	3.19879	3.30999	2.55823	2.79358	2.33122
2	ALS	62	Female	Upenn	Set 4	2.8001	3.03878	4.01595	2.77386	3.08393	2.97447	3.32	4.05077	3.17225	2.76849	3.10836	4.03187	3.92111	3.20677	3.30876	2.3075	3.82195	2.50799	3.2529	2.98078	2.40569	3.01347	3.41068	2.65552	3.15452	2.3638	2.77481	3.3461	3.64289	4.65463	4.38075	4.4822	2.86427	3.18896	3.71077	2.87541	2.64237	2.73536	3.76275	3.1912	3.15812	2.78197	2.63114	2.64008
3	ALS	70	Male	Upenn	Set 4	2.91965	2.94968	4.30826	3.09297	3.14429	3.23925	3.18244	3.85827	2.9135	2.50461	2.66773	4.04413	4.07734	3.12863	3.04599	2.32243	3.89917	2.60054	3.33943	3.12369	2.48387	3.34829	3.4733	2.81271	3.35127	2.55522	2.41347	3.2305	3.53576	4.26877	4.45797	4.41931	2.78176	3.25751	3.69289	2.92921	2.72469	2.60141	3.57293	2.98655	3.19893	2.5675	2.65963	2.60509
4	ALS	51	Male	Upenn	Set 1	2.88241	3.14473	4.22955	2.83973	3.1249	3.07824	3.29524	3.46477	2.93982	2.62511	2.60627	4.13469	3.99923	2.94245	3.07089	2.42991	3.79437	2.6583	3.34749	2.9976	2.42959	3.02727	3.5401	2.72567	3.29675	2.51693	2.44809	3.16107	3.73011	4.68204	4.37126	4.72014	2.79456	3.52551	3.33401	2.98998	2.71071	2.72173	3.7735	2.96839	3.17739	2.56984	2.7608	2.78909
5	ALS	52	Male	Upenn	Set 2	2.73552	2.98005	3.95437	2.86225	3.1427	2.9852	3.67275	3.48254	2.98767	2.53428	2.64038	3.95522	3.87704	3.13953	3.41954	2.63002	3.70677	2.55871	3.37221	3.13344	2.55182	3.23666	3.73942	2.85866	3.24403	2.60531	2.5266	3.53153	3.67671	3.8957	4.51589	4.63241	2.82373	3.20604	3.92727	2.94655	2.77181	2.5858	3.81302	3.16331	3.14968	2.65108	3.20074	2.59945
6	ALS	58	Female	Upenn	Set 1	2.81737	2.93298	4.30374	2.9014	3.0854	2.91603	3.80913	3.4564	3.11418	2.57761	2.57415	3.98891	3.92917	3.14672	3.31576	2.37876	3.69911	2.48144	3.26122	3.03322	2.40278	3.39618	3.55542	3.05469	3.12988	2.79775	2.86658	3.36764	3.42719	4.40043	4.37969	4.63038	2.80693	3.41812	3.8043	2.87898	2.79225	2.68886	3.79951	3.11684	3.22167	2.96642	2.64552	2.79748
7	ALS	62	Female	Upenn	Set 5	3.25782	2.95775	4.65766	3.22355	3.07922	3.72423	3.25093	3.7354	2.9072	2.68052	2.69214	4.48948	4.60165	3.08034	3.1088	2.5284	4.40409	2.85138	3.33897	3.13612	2.32118	3.07693	3.57266	2.68789	3.8675	2.71408	2.5284	3.04317	4.36239	4.14099	5.09784	4.66527	2.66633	3.04269	3.44127	2.80916	2.8264	2.79393	3.77932	3.10158	3.03818	2.83129	2.7888	2.63165
8	ALS	62	Female	Upenn	Set 3	3.04206	3.02284	4.26457	2.90966	3.0735	3.41384	3.17284	3.86866	2.87442	2.5675	2.68467	4.23142	4.23303	3.12743	3.09191	2.59923	4.10737	2.70053	3.34856	2.97437	2.64875	3.22922	3.36929	2.70501	3.47427	2.63407	2.46583	3.39305	3.79007	4.28833	4.66319	4.56393	2.7432	3.09082	3.25164	2.83366	2.72567	2.70851	3.77129	3.07704	3.068	2.68215	2.65011	2.54108
9	ALS	39	Male	Upenn	Set 1	3.00432	3.054	4.18603	3.0197	3.0503	3.35841	3.45564	3.9827	3.02959	2.75891	2.70757	4.30488	4.10242	2.89575	3.00852	2.44295	4.12512	2.96872	3.31336	3.18913	2.37967	3.07838	3.45006	2.95875	3.4998	2.66445	2.54083	3.24465	3.78073	3.77117	4.76996	4.67508	2.8171	3.1823	3.31767	2.85418	2.78554	2.74194	3.93241	3.01632	3.06266	2.51362	2.64375	2.70226
10	ALS	58	Female	Upenn	Set 5	2.83518	3.07111	4.27705	2.96464	3.23502	3.10367	3.24566	3.89211	3.03515	2.58467	3.01051	4.04417	3.95677	3.26176	4.02456	2.42667	3.86953	2.58984	3.39116	3.19595	2.69767	3.19451	3.57553	2.99577	3.36888	2.56667	2.51428	3.13742	3.32697	4.25952	4.49863	4.55573	2.84242	3.2017	3.71409	3.01136	2.69949	2.6886	3.62835	3.09096	3.21307	2.83187	2.72263	2.7417
11	ALS	57	Female	Upenn	Set 2	2.96567	3.04171	4.31568	3.13411	3.06963	3.18614	3.25674	3.9399	3.00834	2.62982	2.56632	4.2335	4.22412	3.08149	3.30479	2.41614	3.85428	2.59561	3.26691	3.28228	2.39515	3.15561	3.74883	2.70321	3.36372	2.66351	2.47276	3.3307	3.61183	4.33624	4.40988	4.59487	2.82354	3.25008	3.70386	2.94047	3.02222	2.83778	3.75558	3.04544	3.18267	2.67706	2.84528	2.81151
12	ALS	76	Male	Upenn	Set 3	3.17808	3.24343	4.08147	3.47065	3.09639	3.71368	3.21101	4.11033	3.71877	2.94601	2.7775	4.39368	4.35105	3.28479	3.05473	2.62284	4.39809	2.87408	3.48721	3.51893	2.44545	3.31473	3.6662	2.64187	3.78092	3.24937	2.45317	3.15412	3.72752	3.91442	5.08028	4.49628	3.0739	3.16965	3.57024	2.96788	2.66172	2.71383	3.84409	3.19204	3.14635	2.66539	2.66839	2.74084
13	ALS	46	Male	Upenn	Set 4	2.94221	2.89476	4.16327	2.82191	3.12581	3.09402	3.28726	4.05359	3.03778	2.43696	2.59879	4.04086	4.05993	3.28454	2.92397	2.48586	3.7874	2.54307	3.39136	3.55571	2.43281	3.35713	3.45971	2.80496	3.3241	2.4777	2.36361	3.03961	3.10616	4.36462	4.53626	4.4951	2.77728	3.1214	3.59227	2.87967	2.66096	2.63063	3.71411	2.99922	3.04871	2.52634	2.62921	2.58749
14	ALS	60	Male	Upenn	Set 3	3.12359	2.92665	3.7567	2.98448	2.96689	3.12212	3.82042	3.98455	3.02268	2.57738	2.74997	4.23306	4.08317	3.14566	3.14931	2.47232	3.77158	2.65331	3.20981	3.45365	2.3962	2.84745	3.57087	2.93059	3.28037	2.36436	2.32201	3.07719	3.62228	3.82187	4.59053	4.50656	2.79302	3.13758	2.85998	2.79295	2.81518	2.88457	4.06392	2.90859	2.83626	2.62552	2.55534	2.50772
15	ALS	57	Male	Upenn	Set 1	2.98735	2.96946	4.2805	2.81941	3.06251	3.36463	3.3149	3.44697	2.96194	2.55703	2.75778	4.28809	4.37113	3.07151	3.24957	2.39058	4.11765	2.73255	3.27545	3.14401	2.42586	3.00173	3.50661	2.71332	3.49509	2.61247	2.43361	3.36314	3.90395	4.51093	4.67565	4.55021	2.79872	3.31454	3.4393	2.88666	2.75404	2.69399	3.82576	3.0244	3.08012	2.78118	2.68124	2.68922
16	ALS	74	Female	Upenn	Set 5	2.89647	2.97007	4.46657	2.77048	3.12264	3.40157	3.43581	3.84414	2.87373	2.57043	2.58894	4.19684	4.267	3.18622	3.02604	2.40688	4.08541	2.67834	3.34118	3.0379	2.56761	3.51159	3.13204	2.7542	3.45939	2.70027	2.45788	3.24122	4.03	4.8038	4.64344	4.52098	2.99515	3.23709	3.56935	3.01849	2.70355	2.63033	3.7959	3.08243	3.19218	2.59295	2.70018	2.70646
17	ALS	69	Female	Upenn	Set 3	3.21267	2.9675	4.50287	2.8957	3.06521	3.34957	3.22016	3.55707	2.95168	2.46598	2.56038	4.33346	4.36967	3.03834	3.19156	2.31765	3.99021	2.61878	3.28461	3.03242	2.39707	3.19254	4.2444	2.63729	3.47378	2.53908	2.46419	3.19438	3.85693	4.35263	4.59713	4.41911	2.74233	3.2448	3.61465	2.8651	2.65772	2.5841	3.7169	3.12359	3.17228	2.76842	2.74896	2.7574
18	ALS	66	Female	Upenn	Set 4	2.89154	2.9347	3.96813	2.81856	3.13268	3.01603	3.48159	3.75448	2.86433	2.51081	2.62335	3.98155	3.85742	2.96209	2.9525	2.44358	3.62878	2.67099	3.34922	3.02202	2.61909	2.92371	3.43804	3.00719	3.20933	2.32056	2.38417	3.16935	3.34138	4.06406	4.31541	4.55597	2.79064	3.29546	3.3229	3.00561	2.59406	2.60433	3.67564	3.03866	3.0242	2.51943	2.59945	2.77026
19	ALS	47	Male	Upenn	Set 5	2.94748	2.991	4.2612	2.97396	3.13507	3.24262	3.25049	3.93664	3.10802	2.6193	2.62315	4.19398	4.14791	3.21325	3.22642	2.31281	3.89956	2.64365	3.37618	3.05158	2.62624	3.31467	3.68034	2.84242	3.45111	2.85309	2.41497	3.13669	3.71317	3.56957	4.55706	4.5595	2.75251	3.18884	3.57248	2.94037	2.70834	2.73062	3.79479	3.12117	3.02049	2.5193	2.73727	2.62263
20	ALS	43	Male	Upenn	Set 2	2.84887	3.09889	3.99097	3.01435	3.18735	3.08034	3.55545	3.86667	3.65358	2.52853	2.62366	4.13617	4.10692	3.05342	2.90838	2.4456	3.92043	2.64826	3.38034	3.20311	2.47683	3.12499	3.38007	2.84448	3.26611	2.31973	3.14786	3.30077	3.54044	4.50293	4.47264	4.61191	2.84522	3.19396	3.42794	2.94245	2.7512	2.69975	3.89814	3.08027	3.11879	2.56949	2.66039	2.52218
21	ALS	46	Female	Upenn	Set 1	3.12898	3.0172	4.1862	2.98588	3.06662	3.8218	3.22722	3.58096	2.91545	2.61066	2.89614	4.45062	4.71499	3.05123	2.95918	2.44871	4.35621	2.83942	3.34504	3.21958	2.26905	3.28596	3.76846	2.65896	3.73676	2.7185	2.3653	3.18492	3.94986	3.78053	4.89876	4.63364	2.72444	3.09961	3.59587	2.88252	2.8799	2.61711	3.87965	3.01674	3.17435	2.56062	2.78269	2.43136
22	ALS	65	Male	Upenn	Set 4	3.04324	2.89916	4.46311	3.91805	3.09398	3.06551	3.22796	3.86382	2.99216	2.53314	2.46997	4.1706	4.0842	3.77215	3.56192	2.33143	3.91001	2.55303	3.24598	3.0677	2.27323	3.15293	3.41462	2.63599	3.37738	2.31827	2.42341	3.31647	3.7301	3.86894	4.33598	4.5107	2.65234	3.25195	3.84636	2.94042	2.59017	2.60032	3.55735	3.11488	3.21719	2.53668	2.66332	2.72795
23	ALS	74	Female	Upenn	Set 4	2.91328	2.91772	3.86387	2.84733	3.08289	3.11428	3.27989	3.75618	3.05181	2.44979	2.64098	4.02129	4.03613	3.23917	2.9014	2.92091	3.85334	2.58388	3.27279	2.92412	2.6844	2.93732	3.90278	2.70415	3.36246	2.55047	2.4143	3.32371	3.3994	3.883	4.37017	4.47326	3.04532	3.21458	3.48928	2.89393	2.66191	2.60692	3.68345	3.05219	3.17371	2.55666	2.61627	2.58625
24	ALS	79	Male	Upenn	Set 5	2.79637	2.96988	3.83793	2.83078	3.15776	2.9524	3.15039	3.94803	3.10911	3.46007	2.79817	4.04186	3.85384	2.88863	3.52034	2.53782	3.72958	2.46997	3.27795	3.25609	2.47276	3.01166	4.08484	2.68949	3.15017	2.41731	2.44731	3.07148	3.6125	4.81602	4.23019	4.53465	2.74554	3.33901	3.25426	2.94694	2.73838	2.72165	3.80353	3.07482	3.04556	2.52466	2.63185	2.6291
25	ALS	85	Female	Upenn	Set 1	2.82223	2.89476	4.09669	2.84899	3.07041	2.90482	3.15241	3.68662	2.95995	2.61847	2.79955	3.7778	3.6493	3.45781	3.09015	2.53769	3.64844	2.56455	3.21877	2.87134	2.37803	3.12054	3.72473	2.83091	3.29035	2.8613	2.47669	3.06303	3.31475	4.1894	4.2426	4.39781	2.82053	3.29186	3.67168	2.88705	2.77342	2.90795	3.47966	3.09857	3.32404	2.72779	2.66642	2.69732
26	ALS	54	Female	Upenn	Set 4	2.92778	2.90536	4.39016	2.81737	3.20426	3.24358	4.51094	3.93983	2.90752	3.6889	2.48073	4.22355	4.27036	3.3137	3.15333	2.25648	4.01387	2.61416	3.32781	3.01034	2.31785	3.17129	3.6793	2.64532	3.41024	2.53466	2.45576	3.19123	3.81663	3.65575	4.48061	4.67758	2.71567	3.12616	3.58581	2.9525	2.58138	2.66295	3.4906	2.99083	3.1051	2.65234	2.7402	2.55194
27	ALS	55	Male	Upenn	Set 1	3.1461	2.90779	4.08309	2.97841	3.09587	3.03763	3.16382	3.77849	3.0177	2.56086	2.57368	4.00891	3.88798	3.24321	3.1931	2.37254	3.86734	2.53058	3.35474	3.37288	2.8557	3.44646	3.83869	2.74803	3.2178	2.61553	2.47567	3.26366	3.44727	4.10691	4.40074	4.4645	2.77327	3.30198	3.6607	2.94724	2.66736	2.63799	3.71248	3.04556	3.08672	3.0258	2.66181	2.60173
28	ALS	77	Male	Upenn	Set 2	3.08279	3.03451	4.39787	2.93095	3.07033	3.2478	3.34435	3.90854	3.07026	2.5227	2.60184	4.35842	4.30265	2.98843	3.21487	2.4606	4.13298	2.7626	3.284	3.2546	2.38863	3.2819	3.74437	2.93556	3.47606	2.59649	3.29407	3.14439	3.74209	4.67354	4.69347	4.54847	2.98632	3.25928	3.53232	2.92293	2.75876	2.64058	3.79047	3.16098	3.29719	2.80037	2.6826	2.78951
29	ALS	75	Male	Upenn	Set 4	2.95419	2.90472	4.27766	2.82982	3.08867	3.01199	3.38949	3.74443	2.89492	2.46419	2.62138	4.14408	4.05243	3.02971	3.0267	2.27184	3.47208	2.54593	3.22126	3.08253	2.42062	3.05801	3.64097	2.8446	3.29325	2.36866	3.48467	3.23927	3.66117	3.6247	4.41561	4.55599	2.83117	3.26879	3.52652	3.44037	2.60767	2.54444	3.89462	3.03011	3.18653	2.79	2.78111	2.52179
30	ALS	58	Male	Upenn	Set 2	3.28187	3.06915	4.65072	3.08778	3.20382	3.5877	3.29859	3.88611	2.98717	2.52166	2.81345	4.52317	4.63152	3.10731	3.13168	2.4685	4.35389	2.86159	3.43634	3.2843	2.34674	3.35249	3.72034	2.7428	3.7735	2.73296	2.47538	3.06021	3.75369	4.1098	4.9964	4.49728	2.80922	3.12853	3.45621	2.94827	2.82595	2.69267	3.76822	3.05319	3.49474	2.41111	2.75572	2.68744
31	ALS	62	Male	Upenn	Set 5	3.22714	2.88711	4.57467	2.78262	3.10958	3.67036	3.2558	3.56617	2.84714	2.44075	2.59218	4.30534	4.38728	3.11311	3.15442	2.29929	4.20134	2.75488	3.34819	3.10133	2.45849	3.27365	3.2901	2.66624	3.62722	2.56961	2.41397	3.22008	3.99931	4.31803	4.71928	4.56927	2.72819	3.23737	3.71766	2.91991	2.76005	2.58001	3.79993	3.02833	3.11478	2.74492	2.74749	2.68142
32	ALS	74	Female	Upenn	Set 2	2.91424	2.96511	4.14067	2.92901	3.16277	3.01085	3.31481	3.68648	2.9709	2.51081	2.66661	4.0882	4.07088	3.10616	3.04509	2.51455	3.87129	2.54481	3.35299	3.05362	2.51759	3.11988	3.49468	2.82184	3.22748	2.62562	2.53122	3.08732	3.31033	3.69528	4.30166	4.64499	2.92562	3.28382	3.38324	3.01106	2.74005	2.77517	3.64767	3.02243	3.23216	2.62397	2.66342	2.81664
33	ALS	65	Female	Upenn	Set 1	2.75793	2.92921	4.10211	3.02276	3.10127	2.79616	3.24281	3.74442	3.08332	3.24886	3.0032	3.89083	3.69332	3.37064	3.05138	2.51348	3.62478	2.48287	3.24561	3.01703	2.34282	2.99913	3.66391	2.87576	3.16862	2.44326	2.5302	3.33357	3.24445	4.22987	4.25856	4.412	3.05073	3.27353	3.52758	3.06077	2.85491	2.74084	3.65499	3.13532	3.18096	2.62931	2.72949	2.8253
34	ALS	61	Male	Upenn	Set 3	2.97419	2.92195	4.37501	2.84794	3.13637	3.21381	3.17528	3.60875	2.93967	2.94729	2.56797	4.21063	4.18223	3.18515	3.04587	2.41996	3.87287	2.59084	3.36554	3.04317	2.38525	3.10599	3.6541	2.65658	3.37038	2.71742	2.51534	3.13944	3.73381	4.20998	4.52309	4.50787	2.77627	3.19612	3.51755	2.92531	2.66633	2.55035	3.72332	3.01837	3.1461	2.91312	2.74757	2.55979
35	ALS	65	Female	Upenn	Set 2	3.03092	3.15403	4.34116	3.27409	3.1811	3.22706	3.35864	4.12286	3.06718	2.51706	2.64542	4.22185	4.17693	3.04957	3.28171	2.39829	3.96197	2.66904	3.38175	3.082	2.41863	3.54047	3.80814	2.81757	3.43911	2.6287	2.45909	3.26179	3.32715	3.8044	4.5778	4.61223	2.86058	3.12133	3.63189	3.01119	2.75312	2.67997	3.85488	3.14572	3.27042	2.52414	2.71307	2.57921
36	ALS	55	Female	Upenn	Set 1	3.07653	2.91624	4.11348	2.89867	3.06262	3.60852	3.22552	3.94919	2.96736	2.90157	2.64865	4.27793	4.41634	3.14529	3.27321	2.4239	4.11995	2.72933	3.33512	3.1364	2.46315	3.16325	3.43673	2.72567	3.60361	2.5293	2.53466	3.35442	3.91851	3.64202	4.6839	4.44758	2.7307	3.18056	3.49687	2.87157	2.73568	2.5934	3.65597	3.02366	3.02053	2.8025	2.7912	2.67154
37	ALS	65	Male	Upenn	Set 2	2.98668	2.94042	4.16306	2.79872	3.11578	3.1498	3.41476	3.83952	3.10663	2.60541	2.79021	4.18207	4.15738	2.94453	3.03981	2.59129	3.84873	2.66087	3.29252	4.2375	2.43393	2.95071	3.20696	2.8607	3.35658	2.79831	2.49108	3.07372	3.50558	4.44589	4.6235	4.59974	2.91371	3.21248	3.35031	2.90325	2.8362	2.83296	3.81121	2.95742	3.25469	2.48073	2.6695	2.59506
38	ALS	58	Female	Upenn	Set 4	2.91693	2.94226	4.29957	2.86386	3.15119	3.36258	4.86706	4.08661	2.98005	2.48487	2.56431	4.17343	4.22433	3.14656	3.0758	2.26245	4.05034	2.68726	3.34205	3.09569	2.59517	3.18619	3.22513	2.61268	3.42692	3.26715	2.55666	3.33039	3.62481	3.49959	4.59385	4.66583	3.12821	3.12245	3.68044	2.8888	2.68655	2.6001	3.66252	2.92028	3.03322	2.40943	2.64875	2.54133
39	ALS	58	Male	Upenn	Set 4	2.75097	2.97151	4.2601	2.87731	3.09342	2.91376	3.31584	4.15201	2.8979	2.64395	2.59406	4.0198	3.82894	3.0835	2.89504	2.71147	3.68954	2.52879	3.34871	3.13088	2.43902	2.98896	3.70294	2.79239	3.23613	2.52969	2.48728	3.28409	3.29598	4.47317	4.35766	4.57939	2.7834	3.3017	3.29387	2.90881	2.65331	2.68931	3.77442	3.04139	3.06066	2.49513	2.65254	2.62469
40	ALS	53	Female	Upenn	Set 3	2.77656	3.09757	4.16355	3.08721	3.14962	2.93601	3.25467	3.89616	3.04434	3.64895	2.86112	4.03487	3.95873	3.22567	3.04364	2.80079	3.55721	2.55413	3.36538	3.02629	3.13818	2.92614	3.60228	3.02991	3.23127	2.69294	3.06856	3.08938	3.64199	4.53676	4.42441	4.63965	2.8512	3.22466	3.41069	3.19852	3.11217	3.24642	3.85735	2.96468	3.27642	2.51904	3.0983	2.6249
41	ALS	56	Male	Upenn	Set 4	2.92758	2.95381	3.76471	2.78462	3.12248	3.33015	3.10968	3.62448	2.93676	2.98403	2.53224	4.23488	4.23092	3.05675	2.89371	2.26505	4.09711	2.57795	3.34661	3.04064	2.41747	2.91339	3.43255	2.70346	3.35993	2.29601	2.45606	3.34897	3.81271	3.95588	4.43298	4.54098	2.77254	3.24971	3.24142	2.94507	2.67797	2.60119	3.54802	3.22042	3.00522	2.82737	2.67706	2.73247
42	ALS	80	Male	Upenn	Set 3	2.94532	3.10078	4.26481	2.98691	3.74207	2.88627	3.13843	3.49154	3.03379	2.46045	2.56443	3.94315	3.70345	3.2293	3.28344	2.31723	3.56058	2.4777	3.32294	3.05526	2.40261	3.13501	3.73683	2.70346	3.28495	2.56205	2.47085	3.3517	3.41293	4.90334	4.23221	4.2975	2.79664	3.40576	3.73795	2.98802	2.64167	2.60347	3.56573	3.1412	3.23807	2.46805	2.73464	2.87419
43	ALS	54	Male	Upenn	Set 5	3.0106	2.89515	3.96655	2.91413	2.91434	3.01313	3.19676	4.40835	3.07324	2.64875	2.62531	4.02444	3.80862	3.25113	3.08307	2.43696	4.30488	2.47784	3.13978	3.11317	2.38578	3.32632	3.86116	2.86195	3.25823	2.5675	2.62737	3.00108	3.39152	5.15243	4.41573	4.42071	2.84954	3.26033	3.78121	2.88897	2.68592	2.73006	3.67165	3.04218	3.06781	2.59417	2.63719	2.82705
44	ALS	61	Male	Upenn	Set 1	3.25375	2.98874	4.32973	2.90173	3.06852	3.37179	3.43281	3.81776	3.1946	2.46285	2.63799	4.47577	4.4131	2.79768	2.9424	2.37181	4.20982	2.74084	3.35669	3.27121	2.43838	3.11998	3.44689	2.71383	3.54432	2.47494	2.51268	3.05865	4.06288	3.41719	4.70056	4.56287	2.79337	3.19731	3.52638	2.88689	2.69636	2.65839	4.05734	3.03699	3.0893	2.65186	2.67916	2.62859
45	ALS	78	Male	Upenn	Set 1	2.87604	3.02247	4.30316	2.91424	3.16782	2.99379	3.58624	4.0442	2.96242	2.53995	2.59638	4.03547	3.88758	3.27075	3.12542	3.008	3.7081	2.53757	3.3438	3.24358	2.38382	3.0743	3.84154	2.71433	3.24403	2.54839	2.48058	3.19454	3.44081	3.87142	4.40887	4.52662	2.81391	3.26748	3.44078	3.07904	2.69662	2.67385	3.78868	3.04528	3.29316	2.44979	2.68762	2.73175
46	ALS	59	Female	Upenn	Set 2	2.8962	3.28928	4.26224	2.92921	3.12372	2.96104	3.32869	3.66801	3.15158	2.66455	2.75074	4.13611	3.99338	3.14226	3.45394	2.50447	3.75153	2.53504	3.28344	3.0325	2.97506	3.25921	3.55502	2.76313	3.21743	2.46953	2.56573	3.32414	3.59252	3.64942	4.3618	4.7184	2.8776	3.17132	3.59051	2.95405	2.77305	2.63739	3.8179	3.03479	3.16274	2.70655	2.70079	2.73862
47	ALS	67	Female	Upenn	Set 3	3.21024	2.94191	4.39618	2.9094	3.12238	3.30283	3.13656	3.80001	3.00996	3.15137	2.59218	4.23943	4.22507	3.31052	3.39737	2.42765	4.07192	2.65244	3.32769	3.98859	2.69232	3.68697	3.31372	2.70467	3.40591	2.66143	2.4456	3.17762	3.82103	4.56697	4.49339	4.43196	2.7495	3.16101	3.80805	2.91376	2.69055	2.62469	3.51038	3.02461	3.21987	2.61013	2.75374	2.78447
48	ALS	56	Female	Upenn	Set 1	2.94424	3.25943	4.32782	2.80085	3.09999	3.18004	3.25703	3.49777	3.03366	2.47943	2.63528	4.16148	4.07843	3.27846	3.20755	2.35603	3.95328	2.617	3.34512	3.07332	2.4504	3.13745	3.27729	2.77063	3.34262	2.6113	2.47828	3.25544	3.70846	4.27309	4.40315	4.59916	2.85236	3.38211	3.60541	2.93762	2.72387	2.58939	3.8689	3.191	3.17759	2.95525	2.72852	2.73094
49	ALS	67	Male	Upenn	Set 4	3.11378	2.92921	3.59748	2.95041	2.92402	2.99948	3.62683	3.91175	3.08849	2.46894	2.50745	4.24935	3.97296	2.88417	2.89686	2.27967	4.06612	2.65533	3.20208	3.29914	2.32056	2.87961	3.47188	2.71416	3.28217	2.21219	2.42635	3.28178	3.39338	3.76203	4.60311	4.5377	2.83708	3.23661	3.01068	2.79274	2.7102	2.83588	3.88796	2.9588	2.80969	2.52388	2.53263	2.49457
50	ALS	76	Male	Upenn	Set 2	3.0293	3.03691	4.17655	2.96904	3.15546	3.1719	3.67746	4.09439	3.06209	2.49541	2.6468	4.30462	4.27593	2.88104	2.84603	2.42078	4.05234	2.72082	3.37079	3.17371	2.4062	2.90331	3.61908	2.79525	3.40865	2.4618	2.62242	3.40871	3.66033	4.39054	4.59556	4.56291	2.94275	3.24603	3.49813	3.10206	2.75259	2.7273	4.12752	3.11501	3.30183	2.4257	2.69784	2.67357
51	ALS	65	Male	Upenn	Set 3	3.26795	2.96497	4.16907	2.94211	3.05736	3.40831	3.42187	3.96225	2.97197	2.54307	2.55594	4.34752	4.33355	2.88497	2.96317	2.51108	4.1898	2.61951	3.33244	2.94807	2.38952	3.0387	3.37548	2.72206	3.52565	2.41363	2.45378	3.0807	3.98341	3.88693	4.57518	4.62521	2.78104	3.22217	3.36541	2.93237	2.71155	2.60271	4.07875	2.9038	3.1183	2.35946	2.74296	2.53314
52	ALS	44	Male	Upenn	Set 3	2.94998	3.08493	4.09391	2.9578	3.09534	3.22626	3.3441	3.78462	3.13808	2.45317	2.72074	4.16503	4.13149	2.95381	2.93059	2.32838	3.98671	2.62045	3.33895	3.08479	2.41095	3.16652	3.6245	2.6844	3.35965	2.53071	2.48714	3.1839	3.61559	3.58433	4.57502	4.61592	2.81445	3.17362	3.13523	2.98385	2.72542	2.63609	3.79953	3.09318	3.08629	2.50987	2.65792	2.76701
53	ALS	54	Male	Upenn	Set 4	3.08063	2.91009	4.08906	2.86581	2.96661	3.53249	3.46525	4.06892	2.79713	2.75853	2.67669	4.33925	4.33105	2.93334	3.07606	2.15137	4.11331	2.70001	3.24756	3.13168	2.32469	2.99489	3.62898	2.69161	3.51457	2.40637	2.35257	3.31871	3.9214	4.09193	4.6381	4.57723	2.77859	3.09486	3.32333	2.73111	2.85473	2.93777	3.59587	2.92054	3.10884	2.50623	2.75473	2.63919
54	ALS	77	Female	Upenn	Set 2	3.0571	3.04108	4.2448	2.9234	3.15357	3.30677	3.13985	4.04316	3.068	2.49554	2.61805	4.19414	4.16631	3.59253	3.24726	2.38934	4.09199	2.65147	3.54723	3.0035	2.43489	3.21701	3.50784	2.72632	3.37965	2.69373	2.53757	3.24105	3.78534	3.93848	4.41763	4.52675	2.95027	3.27235	3.75247	2.98628	2.75259	2.65244	3.37055	3.15734	3.37453	2.39533	2.75059	2.79302
55	ALS	64	Female	Upenn	Set 3	2.86421	2.89031	4.50148	2.8657	3.06592	3.16029	3.17441	3.76257	3.57479	2.60981	2.66811	4.16098	4.12178	3.37533	3.17866	2.38166	3.90402	2.57345	3.21514	2.90757	2.36211	3.2589	3.54712	2.63468	3.36754	2.59073	2.77452	3.26818	3.743	4.31725	4.51809	4.51154	2.78118	3.25508	3.66847	2.93782	2.73392	2.55859	3.61997	3.02292	3.2267	2.6248	2.64885	2.83835
56	ALS	64	Male	Upenn	Set 1	3.06926	2.98381	4.22503	2.95631	3.07118	3.42851	3.25825	4.0284	3.13564	2.54208	2.55437	4.30517	4.31255	3.15388	3.18517	2.36474	4.11199	2.74445	3.30138	3.06941	2.34889	3.19504	3.55253	2.71466	3.46644	2.59506	2.54045	3.36842	3.76319	3.75992	4.57357	4.53254	2.77437	3.26626	3.69688	2.93369	2.74547	2.61426	3.85956	3.15311	3.19044	3.23211	2.72477	2.80909
57	ALS	60	Female	Upenn	Set 2	3.377	3.09079	4.2436	3.03993	3.0983	3.25518	3.491	3.68221	3.10981	2.62941	2.77873	4.27073	4.2683	3.07933	2.99515	3.35083	4.09923	2.70595	3.27247	3.08962	2.56667	3.0029	3.63488	2.824	3.40334	2.59151	2.62138	3.32883	3.65978	3.9404	4.58284	4.56678	2.794	3.1702	3.36307	3.00634	2.98798	2.77313	3.96224	3.08239	3.25746	2.6218	2.66039	2.67897
58	ALS	79	Female	Upenn	Set 3	2.94116	3.09167	4.26051	2.92681	3.06804	3.21572	3.2189	4.01486	3.01233	2.59879	2.52673	4.18634	4.21834	3.41532	3.06175	2.38703	4.07042	2.6192	3.3046	2.96666	2.37181	3.0308	3.32174	2.71542	3.34015	2.68476	3.22799	3.15479	3.72085	3.96369	4.53399	4.54377	2.84454	3.22355	3.62628	2.90789	2.72049	2.58782	3.59414	2.99883	3.16244	2.38952	2.99207	2.66876
59	ALS	51	Male	Upenn	Set 3	3.00143	2.96881	4.12606	2.94621	3.03286	3.27312	3.53108	3.96636	3.06468	2.47378	2.56384	4.20308	4.29576	3.08565	2.91535	2.3485	4.05879	2.5832	3.41529	3.01712	2.35564	3.10938	3.26954	2.65523	3.38691	2.40071	2.46315	3.21622	3.87838	3.64156	4.59773	4.57587	2.79351	3.20379	3.33292	2.91682	2.70995	2.67034	3.92495	3.08232	3.05373	2.49845	2.69531	2.6637
60	PD	75.4	Male	UTSW	Set 2	2.79435	2.89042	4.1229	2.87978	3.19487	2.72892	3.04116	3.51569	3.0839	2.64738	2.59824	3.77512	3.61711	3.29557	3.13811	2.43201	3.53066	2.41946	3.25515	4.13408	2.64532	3.2852	3.5841	2.82879	3.12561	2.42078	2.55485	3.45965	3.37762	3.95945	4.07957	4.53629	2.85781	3.53849	3.97416	2.9861	2.93192	2.69487	3.02098	3.26902	3.26944	2.89741	2.72428	2.90385
61	PD	63	Male	UTSW	Set 2	2.72189	2.92065	4.03055	2.82789	3.22326	2.93742	3.13868	3.91303	3.2819	2.54357	2.82924	3.92715	3.74753	3.19956	3.06221	2.40535	3.88852	2.52349	3.26138	2.98923	2.69793	3.11833	3.51516	2.82354	3.22497	2.45591	2.49941	3.37197	3.97525	4.53921	4.31378	4.52215	2.91243	3.42225	3.49929	2.95679	2.74052	2.74312	3.15192	3.24846	3.23727	2.89675	2.87766	2.8251
62	PD	80	Male	UTSW	Set 5	2.88144	2.91094	4.40154	2.87927	3.19056	2.99003	3.57999	3.85489	2.96071	2.61405	2.62315	4.01319	3.93197	3.24603	3.18409	2.39498	3.83145	2.57576	3.29301	3.21835	2.65002	3.38778	3.40613	3.17817	3.27446	2.57159	2.47305	3.3912	3.63184	4.54133	4.41315	4.47827	2.77822	3.36493	4.01168	2.98731	2.656	2.63839	3.19153	3.12031	3.33552	2.62418	2.75732	2.83973
63	PD	66.8	Male	UTSW	Set 4	2.96468	2.93044	4.48989	2.84105	3.15509	3.18387	3.05664	3.58417	3.27467	2.479	2.51812	4.09773	3.95567	3.04887	3.30589	2.27921	4.1212	2.6066	3.33868	3.02453	2.37931	3.31524	2.96369	2.63377	3.3582	2.50651	2.38507	3.17345	3.9543	3.76656	4.5982	4.49397	2.86941	3.30168	3.73897	2.95318	2.62045	2.56726	3.18136	3.06893	3.1121	2.41027	2.71775	2.65963
64	PD	63	Male	UTSW	Set 1	4.11109	2.96336	4.30762	2.89321	3.21468	3.07522	3.07118	3.86224	2.98516	2.51068	2.71966	4.10684	3.9411	3.14983	3.15327	2.38703	3.84298	2.66124	3.37359	3.0769	2.38256	3.37029	3.709	2.70757	3.27752	2.46345	2.50569	3.28452	3.7373	4.01828	4.50349	4.60781	2.77938	3.19399	3.553	3.00017	2.70944	2.65858	3.19871	3.13332	3.14067	2.76916	2.72803	2.77546
65	Control	69.6	Female	PennState	Set 4	2.94017	2.74796	3.11277	2.61225	2.94226	2.60487	3.0599	4.11923	2.88104	2.5832	2.67879	3.96802	3.266	2.80051	3.11906	2.52453	3.35881	2.42325	2.98632	3.04712	2.38057	2.84497	3.41676	2.76738	3.02123	2.45317	2.36866	3.4658	3.18605	4.26303	4.10889	4.37097	2.771	3.3211	2.8704	2.73854	2.74687	2.7577	3.30884	2.94537	2.8907	2.65398	2.59737	2.74036
66	PD	53.6	Male	UTSW	Set 4	3.0026	2.94998	4.40735	2.75717	3.1233	3.3372	3.24319	3.71188	2.9878	3.60507	2.64924	4.25394	4.22894	2.99339	5.07584	2.47741	4.20776	2.59218	3.28436	3.24697	2.37199	3.36214	3.57556	2.68735	3.46088	2.49262	2.42341	3.27	3.97268	3.76517	4.71971	4.71225	2.73536	3.32027	3.65325	3.28165	2.76559	2.63012	3.34219	3.06755	3.11754	2.71759	2.70842	2.46509
67	PD	85.5	Female	UTSW	Set 1	2.90773	3.05042	4.35632	2.94101	3.05801	3.04198	3.05473	3.67646	2.96562	2.53135	2.59506	4.02615	3.88279	3.1285	3.13792	2.39881	3.86853	2.61352	3.25203	3.07162	2.45849	3.51194	3.48427	2.71063	3.25993	2.71917	2.47698	3.29612	3.7073	4.61052	4.56937	4.58262	2.76245	3.48017	3.60764	2.89332	2.68762	2.69355	3.16584	3.12238	3.18213	2.7542	2.72738	2.85667
68	PD	58.1	Male	UTSW	Set 3	2.93737	3.67752	4.39254	2.82478	3.1447	3.06326	4.14883	3.88858	2.94458	2.50583	2.61151	4.15776	4.0369	2.87996	3.20112	2.47929	3.90111	2.55364	3.30645	3.08081	2.45301	3.28659	3.54744	2.88891	3.32508	2.3948	2.49066	3.24655	3.91442	4.00509	4.55436	4.74318	2.76745	3.26162	3.40843	2.97818	2.74958	2.79365	3.36256	3.14436	3.13328	2.44217	2.70432	2.76268
69	PD	77.5	Female	PennState	Set 2	3.28366	2.92763	4.52024	2.89037	3.04833	3.53278	3.11777	3.69812	3.02407	2.50947	2.61648	4.37319	4.46678	3.58148	3.29055	2.40603	4.25456	2.84819	3.25674	3.15612	2.65089	3.28917	3.69471	2.84417	3.633	2.66247	2.56785	3.28567	4.08631	4.08216	4.85199	4.49716	2.71567	3.17528	3.75546	4.25636	2.71609	2.64689	3.36356	3.14669	3.30157	2.68869	2.7933	2.90331
70	Control	79.8	Male	PennState	Set 1	3.16859	3.01824	4.44338	2.94929	3.07478	3.50821	3.20626	3.77811	2.94349	2.46389	2.78533	4.3699	4.45135	3.05181	3.08796	2.29907	4.35849	2.79518	3.35021	3.75965	2.35984	3.12038	3.46241	2.70096	3.57177	2.4621	2.5432	3.25515	3.98643	4.15523	4.82478	4.50421	2.75534	3.18682	3.70805	2.85418	2.64631	2.64689	3.3179	3.11086	3.26143	2.52517	2.74218	2.66096
71	PD	63.1	Female	PennState	Set 4	3.47375	2.79148	4.55852	2.7632	3.02731	3.77733	3.25147	3.90385	2.82217	2.6067	2.56891	4.51964	4.5697	3.02743	3.1233	2.23325	4.35006	3.04234	3.3448	3.17889	2.15957	2.93992	3.52375	2.56301	3.79601	2.5617	2.3294	3.17814	4.3984	3.57464	5.18308	4.49402	2.85339	3.01874	3.40526	2.58771	2.77641	2.66605	3.31144	2.9073	3.10914	2.31639	2.80889	2.54814
72	Control	70.2	Male	PennState	Set 1	3.13691	2.95871	4.52017	2.85534	3.09902	3.325	3.09968	3.79474	3.03535	2.49568	2.53832	4.36239	4.29554	3.15788	3.13277	2.33826	4.24267	2.78675	3.35805	3.52319	2.36192	3.35451	3.73742	2.70927	3.55729	2.64147	2.39967	3.42656	3.8124	4.76165	4.82808	4.59862	2.79211	3.26555	3.86984	2.94305	2.69574	2.66558	3.43623	3.06926	3.12833	2.50256	3.39312	2.8512
73	PD	58.9	Female	PennState	Set 2	3.15385	2.97465	4.5345	3.43231	3.12924	3.47078	3.12714	3.6817	2.94591	2.98981	2.68368	4.3994	4.47936	3.01603	3.22673	3.67705	4.29312	2.81398	3.34784	3.10023	2.33506	3.11764	3.42948	2.69037	3.72638	2.67376	2.39322	3.27793	4.23551	4.52475	4.96048	4.63381	2.81902	3.20426	3.51599	2.95415	3.16673	2.6249	3.41507	3.14414	3.15097	2.83626	2.75944	2.67605
74	Control	61	Male	PennState	Set 3	3.47999	3.04489	4.53442	2.96567	3.05767	3.83371	3.25636	3.97263	3.03137	2.57542	2.60724	4.54922	4.72507	3.08493	2.99537	2.29203	4.40664	2.89829	3.55778	3.25876	2.28735	3.16239	3.37199	2.65331	3.90269	2.78433	2.3145	3.20224	4.04791	4.6672	5.10166	4.58188	2.70995	3.05922	3.51162	2.83142	2.72346	2.61658	3.73768	3.09068	3.18566	2.50393	2.88087	2.48073
75	Control	65.7	Female	PennState	Set 1	3.24112	2.9993	4.50388	3.01123	3.07613	3.61521	3.09545	3.79106	3.0445	2.61742	2.72099	4.42274	4.51533	3.07711	2.95434	2.41313	4.34683	2.85637	3.36511	3.36739	2.28511	3.23289	3.22521	2.67596	3.6845	2.49734	2.42781	3.34228	4.14603	3.81071	4.96418	4.62978	2.71542	3.07806	3.64237	2.85649	2.90773	2.61563	3.48742	3.05519	2.92059	2.68043	2.81465	2.60574
76	PD	70.1	Male	PennState	Set 4	3.16337	3.00139	4.51811	2.84665	3.08607	3.37146	3.11441	3.99678	2.89081	2.47611	2.52362	4.29008	4.32809	3.00281	3.09335	2.22427	4.17268	2.80468	3.32617	3.10469	2.40088	3.19326	3.72575	2.62335	3.53011	2.41647	2.33586	3.26262	3.98307	4.39431	4.78918	4.5454	2.85058	3.16826	3.67441	2.90031	2.61794	2.56443	3.36152	3.03587	3.05846	2.61951	2.73207	2.63979
77	PD	58.9	Female	PennState	Set 4	3.18486	2.91466	4.48773	3.18424	3.11631	3.36167	3.08675	4.06927	2.84911	2.5358	2.53097	4.21453	4.2479	3.04778	3.17719	2.22891	4.15032	2.74414	3.32397	3.09262	2.52595	3.36509	3.4207	2.90238	3.53875	2.48044	2.60627	3.12985	3.96717	4.65542	4.76199	4.43926	3.13287	3.20197	3.66214	2.86923	2.70859	2.80003	3.31279	3.09639	3.10054	2.49582	2.79865	2.6766
78	PD	67.7	Male	UTSW	Set 2	2.95933	3.05061	4.29224	2.96515	3.20006	3.16835	3.0967	3.91919	3.03551	3.29385	2.66492	4.19652	4.13077	2.97267	3.02735	2.4484	4.03525	2.71492	3.29168	3.20011	2.59051	3.31526	3.56532	2.83613	3.43489	2.38003	2.55979	3.32191	3.85867	4.26735	4.59568	4.59253	2.85992	3.3205	3.68834	2.99078	2.95501	2.80277	3.26425	3.21173	3.22889	2.53122	2.75534	2.80387
79	PD	71.7	Male	UTSW	Set 4	3.03403	2.90298	4.4222	2.85479	2.98865	3.1605	3.60673	3.62185	2.91829	2.49388	2.57054	4.05233	3.97972	2.9861	3.13843	2.33163	3.93715	2.57967	3.18571	3.24117	2.44514	3.25655	3.64954	2.80794	3.32813	2.49276	2.48344	3.37212	3.86659	3.59654	4.57656	4.4411	2.72722	3.30816	3.7961	2.86812	2.61194	2.65341	3.27623	3.09356	3.19338	2.54555	3.29462	2.80072
80	PD	77.5	Female	UTSW	Set 1	3.0197	3.02169	4.51124	2.89526	3.17301	3.24267	3.11089	3.7535	2.97183	2.5088	2.61225	4.22643	4.20972	2.8931	3.31614	2.39759	4.04857	2.6939	3.34829	2.99012	2.40192	3.12636	3.72028	3.62301	3.37322	2.52492	2.49164	3.37669	3.83447	3.88404	4.53621	4.58581	2.82478	3.3057	3.57328	3.14644	2.67293	2.60282	3.28051	3.1024	3.15561	2.88593	2.74819	2.82705
81	PD	69.6	Male	UTSW	Set 3	2.8446	3.03314	4.21794	2.87662	3.18792	2.93581	3.04442	3.72074	2.94052	2.48601	2.6939	4.04409	3.91418	2.87204	3.10058	2.5849	3.85547	3.21614	3.33834	3.10312	2.36286	3.1051	3.68638	3.30438	3.25986	2.58309	2.47085	3.11647	3.42428	3.69244	4.48361	4.73269	3.09248	3.21434	3.36806	2.9599	2.6974	2.75274	3.24095	3.10116	3.12665	2.79734	2.71834	2.77459
82	PD	77	Female	UTSW	Set 2	2.8583	3.13466	4.27085	3.04474	3.19689	2.84142	3.1209	3.99475	3.1634	2.73846	2.98	3.91983	3.76512	3.07835	3.26905	2.43377	3.73625	2.52257	3.32697	3.01799	2.50433	3.14943	3.6843	2.74632	3.23142	2.55907	2.4729	3.14535	3.60853	4.63607	4.41464	4.62402	2.78247	3.31378	3.63111	3.05342	2.66941	2.76298	3.28619	3.06491	3.18882	2.51162	2.73648	2.72949
83	PD	62.2	Male	UTSW	Set 1	2.83072	2.90179	4.40661	2.84017	3.20047	3.06024	3.04317	3.55257	3.09913	2.48416	2.61658	4.053	3.94322	3.1801	3.26048	2.37894	3.87561	2.56832	3.36339	3.14891	2.51878	3.2399	2.969	2.73094	3.29933	2.74028	3.91109	3.2448	3.63101	4.02888	4.45852	4.59696	2.79706	3.44067	3.72277	2.94738	2.64933	2.64513	3.15229	3.2796	3.34827	2.7165	2.7464	2.92096
84	PD	50.4	Male	UTSW	Set 1	2.96764	2.95722	4.34955	2.87274	3.17676	3.14802	3.10271	3.65855	3.00745	2.54506	2.7881	4.11235	4.06492	2.98529	3.0293	2.69338	3.92266	2.62003	3.39792	3.07915	2.50325	3.30839	3.68711	2.72156	3.39643	2.52737	3.30023	3.42571	3.99967	4.44989	4.61277	4.63789	2.85089	3.46605	4.01699	2.95737	2.7185	2.65504	3.33084	3.08959	3.11528	2.7014	2.79996	2.81941
85	Control	69.1	Male	PennState	Set 4	3.55356	3.04143	4.62796	2.80113	3.08081	3.69976	3.11661	3.86725	2.8099	2.82679	2.52892	4.46703	4.65265	3.09851	3.05123	2.4128	4.41043	2.93817	3.36858	3.1003	2.24551	3.10809	3.53278	2.59095	3.8334	2.68006	2.4609	3.16319	4.27251	3.78509	4.9923	4.53135	2.67376	3.17301	3.70345	2.84342	2.71105	2.56984	3.4937	3.06134	3.10158	2.36211	2.79588	2.55011
86	PD	68.4	Male	PennState	Set 3	3.07103	3.04941	4.55097	2.94047	3.12804	3.16956	3.09486	3.87702	2.96548	2.47943	3.09005	4.22369	4.14478	3.04258	3.49314	2.49734	3.98957	2.64611	3.35495	3.26783	2.35488	3.24864	3.31418	2.63889	3.44354	2.57715	2.45788	3.21922	3.72981	3.80706	4.72238	4.41531	2.80523	3.25025	3.64666	2.99361	2.72387	2.80223	3.30292	3.0465	3.18486	2.66792	3.09985	2.79796
87	Control	55.5	Female	PennState	Set 2	3.08279	2.9667	4.40346	2.81657	3.19698	3.26673	3.15703	3.50496	2.94369	2.5339	2.72713	4.24354	4.25399	3.20569	3.27423	2.44963	4.0466	2.74492	3.37092	3.22235	2.58184	3.3072	3.45585	2.861	3.59279	2.77988	2.6826	3.34149	3.93229	3.75078	4.79116	4.60401	3.03003	3.21171	4.01111	3.06006	2.78576	2.69531	3.50858	3.09482	3.22717	2.58081	2.81318	2.62572
88	Control	56.6	Female	PennState	Set 4	3.17266	2.94067	4.63303	2.84985	3.12418	3.41969	3.11153	3.94643	2.85077	2.47305	2.84342	4.35611	4.41357	3.31112	3.09684	2.2907	4.2029	2.72673	3.30421	3.24726	2.22968	3.18648	3.67156	2.96052	3.62907	2.69749	3.07368	3.14513	4.21456	3.34392	4.89063	4.50024	2.68895	3.18004	3.65863	2.98453	2.5841	2.65379	3.36713	3.00741	3.07842	2.62149	2.82334	2.61194
89	PD	71.3	Male	PennState	Set 3	3.40995	2.96332	4.66865	2.88093	3.08228	3.56172	3.8183	3.87489	3.01695	2.47305	2.58591	4.47102	4.51977	3.22717	3.00522	2.30685	4.37792	2.78604	3.36229	3.09212	2.28285	3.43857	3.53948	2.72395	3.72835	2.69434	2.35698	2.97813	4.31749	4.33242	5.06723	4.55619	2.71991	3.27992	3.64708	2.86165	2.61648	2.6192	3.45125	3.02309	3.15948	2.50651	2.85418	2.61878
90	PD	65.3	Female	PennState	Set 4	2.9566	2.89481	4.49731	2.78675	3.12074	3.42583	3.05641	3.89515	2.8879	2.59195	2.58058	4.17158	4.273	3.1656	3.00509	2.41145	4.49052	2.79941	3.31161	3.12727	2.46523	3.22528	3.45647	2.70544	3.59744	2.72189	2.54765	3.28312	4.1596	4.20606	4.90918	4.49125	2.73862	3.22899	3.45	2.83891	2.64473	2.58433	3.43375	2.94729	3.14063	2.76908	2.74044	2.54083
91	PD	80.5	Female	PennState	Set 4	3.16185	2.90972	4.57914	2.77401	3.1351	3.26505	3.09965	4.0938	2.91782	2.42635	2.57241	4.20506	4.21094	3.2539	3.21569	2.90499	4.13039	2.67403	3.40785	3.04112	2.40261	3.18469	3.64922	2.61805	3.46937	3.27602	2.39759	3.29157	4.07518	4.19354	4.69242	4.34354	2.73687	3.37218	3.75532	3.32358	2.62366	2.8857	3.2178	3.05296	3.27529	2.74515	2.72892	2.83302
92	PD	70	Male	PennState	Set 3	3.50881	2.98475	4.69543	2.80916	3.02731	3.59201	3.17765	3.87573	2.89371	2.52414	2.5675	4.59359	4.65986	3.05545	3.13459	2.35698	4.44666	2.94929	3.36282	3.13944	2.25212	3.09826	3.74917	3.21067	3.83053	2.69073	2.36059	3.06569	4.37515	4.32211	5.09164	4.53847	2.69425	3.20325	3.57158	3.07915	2.71842	2.5989	3.50329	3.04914	3.21625	2.71858	2.86923	2.6467
93	PD	67.9	Male	PennState	Set 1	3.35968	3.00574	4.60703	2.85449	3.05759	3.55375	3.20917	3.46345	2.99016	2.50515	2.5807	4.52775	4.58387	3.03862	3.16221	2.38238	4.41823	2.83531	3.3294	3.10772	2.31723	3.26916	4.43617	2.65639	3.72662	2.71257	2.34596	3.16062	4.11948	4.56592	4.95849	4.60204	2.70595	3.4191	3.72603	2.91635	2.65234	2.61721	3.53672	3.04485	3.17502	2.53504	3.00043	2.73949
94	Control	70.1	Male	PennState	Set 1	3.32844	2.88689	4.63459	2.87413	3.14211	3.65979	3.0876	3.29104	3.00702	2.52776	2.62829	4.49971	4.61874	3.31258	3.00809	2.35564	4.42853	2.92428	3.39028	3.61588	2.33866	3.03926	3.82972	2.86941	3.84438	2.81743	2.82027	3.19767	4.25338	3.70708	5.02985	4.47081	2.75959	3.46075	3.50174	2.8936	2.67468	2.66455	3.58324	3.17099	3.22914	2.53339	2.96506	2.60981
95	PD	62.6	Female	PennState	Set 4	3.12681	2.97502	4.60212	2.81017	3.05061	3.62944	3.19128	3.51073	2.8504	2.50338	2.63306	4.40446	4.53116	3.09701	3.07291	2.31112	4.30234	2.87978	3.31727	3.16587	2.29951	3.06081	3.33973	2.71231	3.78192	2.57031	2.30406	3.06789	4.12763	3.9004	5.02021	4.62997	2.71941	3.16732	3.60371	2.94552	2.70825	2.59835	3.49184	3.05266	3.13856	2.47041	2.75989	2.65456
96	PD	72.8	Male	PennState	Set 2	3.34092	3.10677	4.28704	2.98516	3.11684	3.61593	3.19745	4.09972	3.36393	2.58092	2.66801	4.45562	4.52004	3.03133	2.86729	2.5244	4.39009	2.89448	3.36184	3.16965	2.37438	2.8721	3.65053	2.7788	3.72293	2.34694	2.38881	3.1312	4.26463	4.18386	4.93488	4.4914	2.83467	3.31357	3.50185	2.90396	2.76864	2.70338	3.45935	3.13786	3.18239	2.57726	2.82646	2.86759
97	PD	53.5	Male	PennState	Set 1	3.37324	2.9309	4.57495	2.80099	3.02666	3.63862	3.15287	3.73718	2.93263	2.57264	2.50907	4.48573	4.55885	3.22357	3.1623	2.30449	4.33366	2.8893	3.33586	3.27678	2.21325	3.23172	3.6253	2.71324	3.67885	2.58104	2.47363	2.97493	4.44298	4.0869	4.94363	4.59965	2.68088	3.10524	3.75448	2.83601	2.76253	2.74052	3.52948	3.139	3.02362	3.07089	2.78154	2.59284
98	PD	53.4	Female	PennState	Set 4	3.28634	2.91233	4.67395	2.84454	3.10078	3.52929	3.57227	3.90638	2.83916	2.57322	2.47261	4.43364	4.54859	3.15317	3.13628	2.21985	4.45375	2.79858	3.33506	3.17357	2.23019	3.27685	3.30739	2.68224	3.67571	2.58692	2.35889	3.08343	4.20805	3.87437	4.9664	4.459	2.69958	3.1503	3.59065	2.86859	2.72198	2.52192	3.33716	2.93273	3.15409	2.60249	2.75876	2.63407
99	Control	46.5	Male	PennState	Set 3	3.23355	2.92911	4.58133	2.81358	3.10209	3.66166	3.12179	3.80726	3.15311	2.86392	2.68115	4.55514	4.62807	2.8057	2.96581	2.52427	4.40815	2.90222	3.39526	3.13146	2.26788	3.12668	3.55913	2.58961	3.79763	2.53352	2.40705	3.05461	4.20034	3.62816	5.07595	4.61318	2.72787	3.24363	3.40703	3.00273	2.94414	2.64038	3.54269	2.98005	3.0406	2.35005	2.83334	2.52244
100	PD	71.4	Female	PennState	Set 4	3.55068	2.96317	4.76753	2.87558	3.10758	3.66526	3.17765	3.72828	2.96332	2.45102	2.52427	4.56297	4.6208	3.05142	4.11671	2.27784	4.42923	2.93807	3.34011	3.21617	2.24724	3.21893	3.7704	2.70467	3.76045	2.59988	2.47712	3.10951	4.27885	3.4231	4.98634	4.61435	2.67348	3.14041	3.51884	2.83308	2.6886	2.52879	3.43723	3.03663	3.0794	2.47741	2.74989	2.59977
101	PD	78.9	Male	PennState	Set 4	3.16882	2.9464	4.56866	2.77349	3.04646	3.46088	3.00915	3.88793	3.02379	2.62118	2.4729	4.3043	4.39274	3.22487	3.0525	2.26905	4.32884	2.78197	3.28144	3.2061	2.32552	3.26649	3.38351	2.63729	3.55856	2.59517	2.37493	3.37302	4.30886	3.56214	4.91732	4.62501	2.77517	3.33572	3.6303	2.82406	2.80929	2.63083	3.38185	3.11478	3.157	2.61899	2.81144	2.60152
102	Control	79.4	Male	PennState	Set 3	3.11388	2.93661	4.54289	2.85358	3.13462	3.41086	3.06588	3.76246	2.97137	2.58274	2.5432	4.32011	4.31097	3.35671	3.13168	2.32756	4.32144	2.67422	3.3235	2.99594	2.34986	3.16782	3.74263	2.67633	3.59018	2.43008	2.52192	3.00475	3.94573	4.26372	4.85549	4.52271	2.73424	3.35666	3.55366	2.88098	2.69338	2.55522	3.40826	3.13111	3.15339	2.60173	2.76671	2.62757
103	PD	72.6	Female	PennState	Set 3	3.22225	2.9467	4.59035	2.93064	3.05196	3.48961	3.13666	3.61592	2.92536	2.48785	2.73719	4.39205	4.38987	3.24032	3.14082	2.59999	4.25793	2.72272	3.31203	3.08225	2.273	3.33903	3.3223	2.63518	3.59449	2.53631	2.42586	3.20074	4.16606	4.14326	4.91007	4.5601	2.74834	3.2058	3.61155	2.91121	2.65495	2.61731	3.3604	2.98507	3.08583	2.69249	2.84379	2.80889
104	Control	75.6	Male	PennState	Set 1	3.17949	2.90472	4.59718	2.85974	2.99991	3.52649	3.1089	3.44464	3.03342	2.51733	2.75005	4.37349	4.46057	3.19234	3.12208	2.35468	4.37771	2.77924	3.24314	3.04821	2.26928	3.29931	4.04284	2.67228	3.58119	2.57136	2.42927	3.44584	4.0976	4.02841	4.88126	4.38632	2.75732	3.61412	3.85884	2.79393	2.64483	2.53945	3.38373	3.27508	3.21259	2.86398	2.85986	2.74927
105	PD	75.7	Female	PennState	Set 1	3.22136	2.94557	4.49284	2.91105	3.11817	3.38573	3.02902	3.81688	3.05273	2.66172	3.34114	4.3725	4.41022	3.22186	3.14148	2.39111	4.21218	2.72949	3.32083	3.06959	2.2938	3.05545	3.69299	2.65906	3.56309	2.57738	2.42374	3.3374	3.83875	3.66744	4.77781	4.70217	2.73328	3.27487	3.90117	2.93125	2.84267	2.59318	3.36211	3.23333	3.26853	2.91598	2.76908	2.88542
106	Control	76.8	Male	PennState	Set 4	3.18041	2.86237	4.45718	2.9118	3.00574	3.45879	3.25018	3.97077	2.90358	2.62034	2.74827	4.3698	4.29351	3.04774	2.93551	2.23603	4.6389	2.76768	3.20301	3.04261	2.25455	3.00587	3.70222	2.64227	3.57972	2.92583	2.35679	3.25544	4.32945	4.56497	4.86834	4.50602	2.66558	3.22251	3.57302	2.85046	2.73886	2.60627	3.3274	3.08955	3.12294	2.76433	2.77503	2.71139
107	PD	66.5	Male	PennState	Set 4	3.13773	2.98972	4.478	2.77714	3.09517	3.41852	3.07951	3.91195	2.96759	2.36361	2.59748	4.39139	4.45635	2.85291	2.96844	2.18554	4.2765	2.81251	3.31704	3.15948	2.53466	3.15936	3.47384	2.58218	3.62889	2.46165	2.35122	3.29376	4.08303	4.03813	4.94244	4.63053	2.81644	3.17397	3.5216	2.8888	2.58456	2.59306	3.38823	2.98041	3.23852	2.5463	2.69749	2.53945
108	Control	60.8	Female	PennState	Set 3	3.23019	3.28941	4.50512	2.87933	3.09075	3.47625	3.01528	3.89876	2.97304	2.64434	2.72632	4.3674	4.37283	3.19651	3.08686	2.36866	4.17138	2.8379	3.32125	3.10721	2.40671	3.34378	3.37334	2.70535	3.62835	2.63236	2.47756	2.96974	4.07359	3.50564	4.88319	4.38803	2.68762	3.21471	3.54568	3.66382	2.74092	2.71466	3.44855	3.06826	3.08009	2.67514	2.99577	2.60369
109	PD	77.9	Male	PennState	Set 2	3.52298	2.99445	4.32686	2.86552	3.11724	3.69324	3.13443	3.9851	2.93601	2.51135	2.62716	4.46972	4.58273	3.04195	2.97859	3.01891	4.43839	2.95002	3.37311	3.16038	2.27944	3.03133	3.83213	2.66502	3.85056	2.52595	2.39094	3.14752	4.14329	3.98422	4.92737	4.66922	3.00104	3.31342	3.59825	2.87023	2.78283	2.66521	3.42643	3.17123	3.1905	2.60917	2.74896	2.69285
110	PD	69	Female	UTSW	Set 4	2.65619	2.88064	4.17609	2.8273	3.21136	2.63053	2.97151	3.96897	2.86362	2.56241	2.64719	3.71385	3.4201	3.26057	3.06119	2.26928	3.42441	2.42341	3.24445	3.05687	2.35851	3.26991	3.6152	2.64924	3.17117	2.40054	2.40909	3.33664	3.2502	3.86586	4.04528	4.52371	2.72779	3.26766	3.59776	3.47353	2.63959	2.57646	3.08239	3.1285	3.36597	2.60314	2.69966	2.868
111	PD	69.5	Female	UTSW	Set 5	2.96028	2.90428	4.76434	2.74186	3.19385	3.04289	3.0916	3.55592	2.97754	2.53744	2.58343	4.03049	3.96543	3.33127	3.58276	2.35083	3.77854	2.7981	3.35095	3.15628	2.46075	3.34608	3.47989	2.75427	3.33897	2.6755	2.60606	3.46706	3.71204	4.31584	4.57773	4.49018	2.8912	3.28486	3.9787	3.02144	2.67108	2.63909	3.25641	3.16619	3.24895	2.74593	2.7905	2.89916
112	PD	78.3	Female	UTSW	Set 2	2.85769	3.05327	4.12713	2.84367	3.19678	2.88734	3.2899	3.65944	3.02127	2.65002	2.7751	3.90542	3.75102	3.09806	3.42367	2.56703	3.6697	4.12265	3.34588	2.97002	2.44311	3.06822	3.46759	2.81544	3.19656	2.41996	2.60097	3.33096	3.51025	4.3731	4.39801	4.50341	2.89421	3.40095	3.62512	2.96152	2.7972	2.86243	3.15116	3.08636	3.27612	2.58444	2.66727	2.82866
113	PD	80.4	Female	UTSW	Set 1	2.86279	2.95075	4.3705	3.1211	3.1642	3.23558	3.01402	3.66006	2.96736	3.50861	2.8236	4.12049	4.1273	3.42065	3.46267	2.67015	3.93243	2.61469	3.27825	3.24334	2.28601	3.15939	3.41394	2.91424	3.43486	2.89371	2.40603	3.37092	3.64528	4.2285	4.53849	4.5378	2.70389	3.1322	3.70431	2.99913	3.71574	2.73424	3.2128	3.18375	3.5112	3.04739	2.97759	2.88627
114	PD	79.3	Female	UTSW	Set 4	2.97442	2.85009	4.37107	2.8311	3.11448	3.41335	2.95871	3.95829	2.99269	2.47041	2.47524	4.16543	4.29555	3.35226	3.2578	2.65801	4.27455	2.7113	3.28008	3.13059	2.37328	3.19772	3.56827	2.80963	3.49617	2.50866	2.44917	3.08084	4.02202	4.14652	4.70304	4.49303	2.71433	3.30531	3.59923	2.82782	2.66058	2.5253	3.26062	3.09618	3.1782	2.5432	2.75312	2.55859
115	PD	71.8	Female	UTSW	Set 3	3.36905	2.97964	4.54807	2.86279	3.14755	3.58533	3.83524	3.80709	2.89143	2.56914	2.60917	4.42966	4.56641	3.29866	3.24371	2.33224	4.43564	2.80611	3.4283	3.08775	2.49748	3.11591	3.81975	2.68269	3.75631	2.75595	2.53732	3.13133	4.0108	4.42319	4.9841	4.47537	2.75305	3.09506	3.6084	2.96468	2.77437	2.69871	3.45966	3.10106	3.2333	2.80003	2.78774	2.72567
116	PD	71.5	Male	UTSW	Set 5	3.24087	2.95899	4.51345	2.83181	3.238	3.33435	3.08668	3.68718	2.9716	2.50106	2.57403	4.26504	4.26958	3.27003	3.12294	2.45454	4.16309	3.16453	3.38214	3.04017	2.40329	3.20132	3.41318	2.84098	3.50668	2.59073	2.4239	3.17032	3.98345	3.89006	4.71127	4.61187	2.79337	3.3796	3.95635	3.03794	2.66238	2.62992	3.44939	3.14154	3.27302	2.67806	2.80665	2.87315
117	PD	66.6	Male	UTSW	Set 2	3.17629	3.09015	4.57443	2.93008	3.22896	3.50435	3.41951	3.57137	2.94939	2.54728	2.62675	4.43113	4.48055	2.84148	3.19479	2.60874	4.24311	2.83651	3.38686	3.1692	2.37639	3.16146	3.57043	2.80882	3.60637	2.68169	2.52088	3.37378	4.13522	4.37174	4.8638	4.64712	2.83696	3.28237	3.61623	2.97313	2.7721	2.70783	3.49397	3.03643	3.27307	2.40364	2.81411	2.65973
118	PD	52	Female	UTSW	Set 1	3.22047	2.9682	4.57731	2.85594	3.1705	3.57602	3.10954	3.4739	2.89104	2.61448	2.62459	4.39575	4.50929	3.07199	3.11029	2.50037	4.27243	2.8284	3.37665	3.3626	2.33786	3.23317	3.50284	2.7223	3.67171	2.61658	2.44871	3.07247	4.06098	4.6748	4.94192	4.6983	2.90184	3.3426	3.50474	2.89922	2.6756	2.69329	3.42728	3.02694	3.03858	2.52969	2.76455	2.79782
119	PD	56	Male	UTSW	Set 1	3.31823	3.06412	4.51657	2.89834	3.05937	3.64861	3.15278	3.90639	2.89398	2.45667	2.56656	4.45285	4.52561	3.03487	3.15412	2.3166	4.60255	2.82763	3.34594	3.13739	2.34203	3.23717	3.34676	2.69574	3.60501	3.4115	3.10089	3.17952	4.15167	4.18934	4.87761	4.68641	2.84379	3.18204	3.37337	2.87198	2.73336	2.93702	3.44908	3.11664	3.461	2.72024	2.82995	2.61321
120	PD	55.8	Female	UTSW	Set 1	3.16708	3.06081	4.53546	2.92257	3.16991	3.47509	3.11601	3.49705	2.84794	2.99003	2.56443	4.38862	4.40833	3.22131	3.12038	2.30685	4.25851	2.84267	3.3855	3.07258	2.34223	3.26021	3.51162	2.66266	3.5526	2.718	2.50352	3.04941	4.05408	3.48851	4.88005	4.61206	2.78604	3.30261	3.40832	2.92169	2.69583	2.58206	3.39115	2.98807	3.10673	2.47828	2.83174	2.70578
121	PD	72.6	Female	UTSW	Set 2	2.66539	2.98865	3.76536	2.7767	3.2008	2.77721	3.07313	3.71938	2.98408	2.68205	2.81776	3.81521	3.66024	2.94773	2.85394	2.65868	3.56391	2.51746	3.41234	3.07254	2.52853	3.42581	3.67926	2.99255	3.18173	2.55967	2.63719	3.59728	3.44484	4.23332	4.223	4.55415	3.38419	3.41003	3.49415	2.99069	2.93967	2.88767	3.41164	3.27316	3.19734	2.65031	2.70441	2.80051
122	PD	64.5	Female	UTSW	Set 1	3.31211	2.95299	4.40522	2.887	3.12362	3.34447	3.52908	3.65114	2.95274	2.45743	2.56808	4.29645	4.31303	3.37473	3.08746	2.39655	4.25387	2.97239	3.29079	3.13472	2.86219	3.04324	3.96353	2.71037	3.53849	2.79588	2.5164	3.39976	4.00165	4.18393	4.75972	4.61347	2.81251	3.25691	3.67967	2.89248	2.67605	2.71147	3.33393	3.07122	3.09465	2.68949	2.77019	2.69425
123	PD	65.5	Male	UTSW	Set 3	3.23621	3.08814	4.53178	2.884	3.12267	3.5026	3.12041	3.64639	2.93212	2.50759	3.17094	4.38998	4.41103	3.11912	3.07965	2.33905	4.33224	2.83052	3.41556	3.08575	2.48116	3.21972	3.7634	2.68006	3.68601	2.66811	2.88173	3.32178	4.10035	3.56707	4.9509	4.53809	2.85606	3.21163	3.44765	2.99572	2.76901	2.56561	3.40312	3.09391	3.11083	2.54913	2.78937	2.61278
124	PD	71.5	Female	PennState	Set 4	3.43265	2.95904	4.44406	2.90184	3.15685	3.43767	3.29021	3.77726	3.28396	2.43791	2.50678	4.37579	4.42531	3.23388	2.91403	2.36661	4.29716	2.80003	3.33945	3.11962	2.40518	3.14457	3.67659	2.64483	3.62357	2.6052	2.46776	3.05767	4.23744	3.72841	4.93555	4.48517	2.68034	3.21922	3.5048	2.89248	2.67752	2.55823	3.46391	2.99083	3.09934	2.42062	2.92262	2.55666
125	PD	52.1	Male	PennState	Set 2	3.4651	3.03274	4.56437	2.94973	3.07133	3.63833	3.20295	3.81974	3.08853	2.69055	2.63144	4.56781	4.63149	3.0566	3.0421	2.43854	4.49799	2.99344	3.37212	3.20216	2.38775	3.04848	3.2536	2.79421	3.80133	2.62149	2.4908	3.17571	4.38742	4.11086	4.98556	4.68903	2.79267	3.22534	3.65194	2.92028	2.77873	2.65292	3.52466	3.17129	3.20548	2.58749	2.85449	2.65456
126	PD	50.8	Female	PennState	Set 2	3.30079	3.00484	4.56003	2.97708	3.16188	3.52586	3.16806	3.92466	3.21237	2.54814	2.59988	4.42689	4.50561	3.01574	3.12811	2.42012	4.35362	2.86445	3.35771	3.29706	2.40037	3.22776	3.23925	2.7647	3.78239	2.54864	2.51081	3.23119	4.1967	3.67229	4.88496	4.52572	2.81889	3.20322	3.59384	2.95143	2.80882	2.77004	3.38744	3.09026	3.07405	2.41731	3.19692	2.67034
127	Control	50	Male	PennState	Set 3	3.54499	2.94116	4.58892	2.85715	3.08689	3.73661	3.22194	3.99934	2.91645	2.50024	2.5977	4.67435	4.77619	2.82334	2.97479	2.34064	4.55837	3.30192	3.4014	3.17143	2.60681	3.12369	3.47026	2.61055	3.94926	2.65887	2.3216	3.17138	4.27071	4.21922	5.14769	4.56002	2.72395	3.07192	3.58025	3.48242	2.83809	2.62263	3.6592	3.09405	3.21498	2.60649	2.80332	2.51561
128	PD	80.7	Male	PennState	Set 5	3.30107	2.99555	4.46866	2.95066	3.13146	3.36256	3.16194	3.84898	3.0892	2.5479	2.5662	4.29477	4.24787	3.24689	3.27184	2.32736	4.21043	2.67997	3.32582	3.40836	2.49748	3.19463	3.8227	2.7732	3.53371	2.48087	2.35083	3.16702	4.23266	4.30632	4.7991	4.50911	2.87466	3.35706	3.67985	2.98363	2.71659	2.62325	3.33969	3.10775	3.38611	2.52776	2.78082	2.68061
129	Control	78.9	Female	PennState	Set 3	3.49947	2.96942	4.65128	2.91094	3.05675	3.55274	3.69015	3.52472	2.95279	2.56419	2.89636	4.42804	4.4287	3.29704	3.17653	2.77408	4.33605	2.82099	3.33636	4.01273	2.31471	3.04922	3.67202	2.62808	3.64226	2.64503	2.3543	3.32785	4.04246	4.4913	4.88849	4.47608	2.74648	3.25534	3.73699	2.92231	2.70329	2.61437	3.34159	3.12496	3.32373	2.95299	2.82872	2.76574
130	PD	62.5	Female	PennState	Set 3	3.27855	2.95785	4.62491	3.12694	3.0479	3.48296	3.39889	3.75238	2.94571	3.09774	2.60032	4.40083	4.41888	3.08796	3.16173	2.48316	4.17718	2.79183	3.29647	3.10745	2.30168	3.1745	3.65105	2.70952	3.58941	2.59901	2.43807	3.18336	4.04162	4.23246	4.8756	4.54055	2.71037	3.27644	3.6004	2.94905	2.67477	2.60821	3.42558	3.0508	3.21593	2.73054	2.83321	2.71825
131	PD	48.8	Male	PennState	Set 3	3.37423	2.99673	4.60382	2.91871	3.03886	3.64825	3.15112	3.87043	2.87344	2.49582	2.59528	4.49986	4.59084	2.94131	3.03447	2.67633	4.36008	2.92583	3.36186	3.17903	2.36116	3.37107	3.33564	2.66238	3.77797	2.69888	2.36324	3.18783	4.02636	3.32106	5.04437	4.61984	2.75236	3.16074	3.59739	2.86147	2.90108	2.63225	3.42851	3.0057	3.14947	2.51428	2.86764	2.54998
132	PD	78.5	Female	PennState	Set 3	3.53098	2.9609	4.49712	2.84788	3.03314	3.64603	3.17519	3.62193	2.94354	2.48657	2.5266	4.55936	4.66749	3.02531	3.09712	2.56514	4.49169	2.90859	3.30053	3.12626	2.30621	3.21748	3.74008	3.05438	3.80925	2.5914	2.37328	3.22771	4.26683	3.99431	5.12967	4.3826	2.68708	3.21588	3.73803	3.077	2.86052	2.66577	3.42136	3.0503	3.13723	2.75174	2.81968	2.68187
133	Control	82	Male	PennState	Set 3	3.18611	2.97039	4.61054	3.12917	3.09781	3.55485	3.15116	3.57777	2.91073	2.43233	2.56384	4.4024	4.45006	3.12333	2.99083	2.34479	4.2736	2.77532	3.38444	3.09639	2.38917	3.06629	3.94022	2.6852	3.6159	2.4922	2.36267	3.33712	4.18856	4.53409	4.88591	4.42477	2.76745	3.31696	3.62479	2.86599	2.66717	2.66577	3.45852	3.07474	3.2169	2.576	2.80523	2.47422
134	PD	56.5	Male	PennState	Set 5	3.30425	2.9196	4.68529	2.88213	3.07849	3.4312	3.13532	3.95236	2.92101	4.24885	2.75572	4.38755	4.36632	3.13931	3.18409	2.33826	4.26674	2.75159	3.29533	3.20107	2.37585	3.17757	3.4982	2.61815	3.54978	3.11747	2.46967	3.12901	4.12832	3.78095	4.85854	4.46939	2.71029	3.11327	3.87123	2.87921	2.71892	2.8866	3.41111	3.16906	3.1754	3.00074	2.78625	2.63659
135	PD	77.4	Male	PennState	Set 3	3.3076	3.03411	4.58677	2.90752	3.09356	3.39641	3.22881	3.50576	2.98277	2.46746	2.56879	4.33824	4.34595	2.91735	3.03599	2.30406	4.25519	2.76268	3.33421	3.07595	2.41631	3.00954	3.65137	2.68538	3.62653	2.53618	2.45086	3.26112	3.99697	4.43338	4.8954	4.45584	2.75815	3.32636	3.61164	2.89109	2.66417	2.55084	3.36875	3.1417	3.17667	2.69037	2.82679	2.68975
136	Control	58.6	Male	PennState	Set 4	3.24296	2.96398	4.63086	2.80455	3.08436	3.51787	3.08329	3.53131	2.91471	2.87616	2.55047	4.32537	4.40037	3.07452	3.03459	2.28533	4.28037	2.85546	3.34688	3.1051	2.306	3.03937	3.64751	2.76589	3.71115	2.67706	2.39199	3.10561	4.29227	3.9185	4.93609	4.57325	2.90369	3.16406	3.59678	2.90385	2.72868	2.65485	3.34897	3.04005	3.069	2.20358	2.74468	2.56134
137	PD	61.8	Male	PennState	Set 1	3.30031	3.00711	4.62915	2.91503	3.02259	3.55547	3.12681	3.89858	2.91445	2.5325	2.57967	4.57048	4.65789	3.05922	3.04798	2.36624	4.39083	2.95395	3.37758	3.19106	2.30984	3.08232	3.37335	2.7432	3.85055	2.56229	2.43072	3.17193	4.0925	3.63278	5.07312	4.55725	2.74437	3.08973	3.68249	2.79955	2.7522	2.62808	3.37225	3.03145	3.1294	2.61405	2.75603	2.61711
138	Control	63.5	Female	PennState	Set 4	3.6354	3.44102	4.51234	2.82223	3.01149	3.83822	3.05373	3.56264	3.126	2.63719	2.56937	4.38403	4.59971	3.19438	3.05457	2.30899	4.3358	3.08835	3.32895	3.16017	2.21906	3.03922	3.66132	2.54058	3.86944	2.75043	2.39041	2.94394	3.9362	4.20325	4.94238	4.40006	2.62397	3.0898	3.45062	2.74084	2.72296	2.67861	3.45413	3.03129	3.17336	2.59627	2.82373	2.63779
139	PD	73.5	Male	PennState	Set 2	3.38753	2.98771	4.67129	2.93171	3.08543	3.66781	3.1249	3.86031	2.96628	2.51878	2.6081	4.49604	4.58856	3.36152	3.05339	2.42226	4.41421	3.00303	3.39315	3.28323	2.30578	3.28373	3.60875	2.88144	3.7898	2.716	2.5662	3.32852	4.1818	3.87418	4.94898	4.55413	2.74359	3.22251	3.70741	2.97571	2.83289	2.68619	3.41202	3.13408	3.14937	2.74656	2.83607	2.65734
140	PD	78	Female	PennState	Set 4	3.16086	2.91703	4.63457	3.03547	3.0619	3.28042	3.09878	3.74486	2.89254	2.6638	2.52479	4.30622	4.3035	3.04352	3.22451	2.22427	4.23102	2.83321	3.26435	3.08736	2.32201	3.30211	3.61425	2.64375	3.48104	2.41246	2.35564	3.31444	3.90075	3.97711	4.80205	4.42186	2.72016	3.29625	4.19831	2.88689	2.65176	2.55991	3.22181	2.99638	3.21864	2.67256	2.72713	2.75113
141	PD	63.9	Female	PennState	Set 2	3.25037	3.07185	4.54236	2.86788	3.0923	3.70509	3.16749	3.53694	2.9434	2.55473	3.27556	4.55415	4.65464	3.07357	3.0992	2.61162	4.43057	2.93892	3.34937	4.12249	2.34889	3.09864	3.8406	2.72925	3.88251	2.57241	2.82243	3.1919	4.18112	3.52433	5.05866	4.59408	2.80229	3.2447	3.52521	2.88058	2.80584	2.65925	3.54611	3.07372	3.28339	2.54728	2.87169	2.56926
142	Control	66	Male	PennState	Set 3	3.18036	2.91275	4.52231	2.86487	3.02321	3.62095	3.07262	3.78792	3.02148	2.92763	2.66172	4.44036	4.55017	3.10904	2.96572	2.50515	4.30606	2.86332	3.33951	3.19039	2.26505	3.77229	3.87826	2.61469	3.66129	2.76492	2.41581	3.03834	3.93011	4.36069	4.98503	4.5698	2.65485	3.10322	3.70306	2.90859	2.75876	2.70191	3.62912	3.14532	3.17577	2.57287	2.87495	2.57089
143	Control	64	Female	PennState	Set 3	3.20669	2.98771	4.51066	2.9309	3.12775	3.54337	3.15354	3.75868	2.90956	2.47611	2.60949	4.45454	4.60736	2.91004	3.0794	2.32838	4.3389	2.81617	3.39981	3.24227	2.33646	3.68424	3.59258	2.65011	3.69874	2.56027	2.90945	3.27747	4.1877	3.86532	5.07342	4.45811	3.46259	3.0486	3.51457	2.8973	2.74632	2.61384	3.39728	3.08153	3.12759	2.70603	2.77685	2.65686
144	PD	58.8	Male	UTSW	Set 2	3.03201	3.01258	4.3836	2.92896	3.43599	3.36944	3.17196	3.79425	2.92065	2.70825	2.69539	4.28658	4.33821	2.89933	3.05135	2.46672	4.11413	2.93952	3.38548	3.21909	2.38721	3.06024	3.67209	3.79507	3.50931	2.58456	2.4901	3.19363	4.06371	3.63761	4.76468	4.44107	3.0461	3.38851	4.22821	3.047	3.03862	2.66745	3.50493	3.12054	3.16295	2.76656	2.81981	2.83531
145	PD	63.7	Female	UTSW	Set 4	3.21661	2.93792	4.59889	2.87035	3.11287	3.47509	3.13887	3.94892	2.875	2.49624	2.49388	4.29189	4.32975	3.0865	3.37118	2.41481	4.19352	2.78219	3.284	3.13739	2.48202	3.18718	3.3656	2.56241	3.56625	2.54716	2.42781	3.13609	4.03366	4.13138	4.78121	4.43949	2.6744	3.16286	3.72685	2.87332	2.68547	2.57206	3.30681	3.05162	3.18327	2.49624	2.73799	2.63669
146	PD	59.7	Female	UTSW	Set 2	3.27891	3.01034	4.51899	2.90271	3.11508	3.50178	3.20683	3.94205	2.92438	2.64797	2.67514	4.41567	4.35954	3.12675	3.1917	2.41061	4.28076	2.77648	3.34118	3.33672	2.38453	3.0667	3.5034	2.82905	3.60549	2.56691	2.61289	3.14743	4.10206	4.22112	4.81794	4.54475	2.85546	3.23957	3.42999	2.966	2.80516	2.63306	3.46574	3.02069	3.22383	2.53441	2.79085	2.8038
147	PD	72.8	Male	UTSW	Set 2	3.4322	3.1865	4.50077	2.92454	3.18814	3.40582	3.17359	3.77104	3.22873	2.51548	2.62542	4.44764	4.43311	3.19471	3.17319	2.4729	4.3646	2.79155	3.37557	3.28101	2.44248	3.11464	3.67382	2.79036	3.61328	2.6777	2.53555	3.44171	4.16124	4.01871	4.80927	4.43861	2.7926	3.33564	3.52624	2.97777	2.83537	2.66913	3.46237	3.15448	3.24314	2.40157	2.80686	2.70646
148	PD	52.8	Male	UTSW	Set 5	3.1125	3.07372	4.40239	2.99634	3.22896	3.60132	3.33264	4.00265	2.82321	2.76856	2.75937	4.40113	4.44744	3.10853	3.23835	2.32756	4.28794	3.06367	3.45298	3.29809	2.55328	3.1771	3.37075	3.1183	3.71579	2.56062	2.50433	3.12525	3.88426	4.02526	4.92047	4.57169	2.79567	3.28296	3.43949	3.19642	2.98322	2.85727	3.52552	3.2973	3.17368	2.53643	2.90891	2.65744
149	PD	82.9	Male	UTSW	Set 4	3.22003	3.00393	4.41658	2.79927	3.09809	3.4054	3.14298	4.09029	2.88178	2.45864	2.56074	4.28237	4.31092	2.99726	2.97836	2.25744	4.2881	2.70088	4.1724	3.02003	2.39358	3.31817	3.79633	2.67888	3.5143	2.66191	2.32756	3.25919	4.01065	3.91452	4.80072	4.47762	2.79664	3.26314	3.47812	2.96937	2.72304	2.58524	3.38973	3.10517	3.17857	2.57043	2.73496	2.59802
150	Control	78.9	Female	UTSW	Set 2	3.36948	2.94567	4.49685	2.902	3.10992	3.51805	3.12113	4.00414	2.9424	2.549	2.58229	4.44232	4.53131	3.15232	3.01132	2.51587	4.39569	2.92578	3.36451	3.27397	2.31744	3.36161	3.46821	2.73006	3.69905	2.64943	2.67952	3.2465	3.92238	3.843	4.90575	4.46892	2.88677	3.27066	3.58282	2.87157	2.84448	2.65858	3.41832	3.08902	3.17009	2.52853	2.86741	2.79309
151	PD	68.3	Male	UTSW	Set 3	2.75174	3.02387	4.13811	2.85461	3.16423	2.68762	3.10992	3.72174	2.88734	2.89393	2.65571	3.81099	3.58206	2.89237	3.14953	2.40926	3.6799	2.5293	3.40576	3.12001	2.45056	3.02747	3.59257	2.85107	3.19695	2.5168	2.48173	3.15818	3.24485	4.12685	4.1653	4.52372	2.90795	3.28753	3.3565	3.09209	2.71332	2.70036	3.19103	3.05084	3.16176	2.69408	2.68476	2.68511
152	PD	61.3	Female	UTSW	Set 4	2.73799	2.9553	4.24035	2.94236	3.16403	2.73384	2.99224	3.6985	2.91471	2.49955	2.67605	3.75034	3.48992	3.17612	3.07675	2.5302	3.3689	2.51095	3.30179	3.02481	2.37658	3.21595	3.47808	2.6766	3.14457	2.54357	2.479	3.03898	3.22134	3.56235	4.19384	4.64593	2.73616	3.2504	3.56885	2.94827	2.6561	2.66727	3.23139	3.06513	3.18503	2.52218	2.66162	2.70834
153	PD	67.3	Female	UTSW	Set 3	2.74202	2.89697	4.32558	2.83474	3.14647	2.90945	2.91598	3.52799	3.13497	2.61395	2.6826	3.71149	3.52432	3.04399	3.28292	2.41246	3.49265	2.56384	3.31833	3.04317	2.37014	3.31838	3.70743	2.76125	3.14866	2.57124	2.50583	3.07196	3.25809	3.77953	4.35562	4.62317	2.72518	3.26413	3.60809	2.82685	2.70535	2.62138	3.21272	3.14656	3.08881	2.35889	2.70612	2.81238
154	Control	56.1	Male	UTSW	Set 3	2.97621	2.97331	4.34959	2.84578	3.13574	3.112	3.05165	3.51987	2.95856	3.72216	2.88485	4.16687	4.05154	3.10565	3.1919	2.42602	3.8704	2.56738	3.34635	3.07394	2.45271	4.49327	3.79339	2.77364	3.40297	2.52127	2.56844	3.29265	3.72218	4.18747	4.59506	4.68002	2.80963	3.25135	3.75777	2.902	2.65108	2.73376	3.28425	3.06427	3.1213	2.44576	3.6235	2.77151
155	PD	57	Male	UTSW	Set 3	2.75914	2.92752	4.25599	2.83822	3.14139	2.81776	3.05216	3.83711	3.43157	2.94567	2.62961	3.75416	3.485	3.49516	3.69624	2.36059	3.39016	2.56253	3.30745	3.09008	2.42862	3.13507	3.58656	2.70269	3.17629	2.53135	2.57611	3.12379	3.26285	3.49557	4.16445	4.47341	2.8441	3.33425	3.6296	2.98304	2.6506	2.59901	3.14625	3.04829	3.10212	2.46105	2.70714	2.7014
156	PD	64	Female	PennState	Set 5	3.24544	2.9874	4.64984	2.95036	3.15452	3.60084	3.15637	3.61863	2.88258	2.56419	2.66894	4.48887	4.64082	3.10285	3.46253	2.4216	4.39405	2.86261	3.37541	3.20077	2.46835	3.40946	3.75694	2.7844	3.74137	2.60423	2.42111	3.02399	4.28662	3.9479	5.12074	4.53899	2.74764	3.08672	3.51227	2.90255	2.79941	2.63114	3.43996	3.06232	3.17748	2.38686	2.82711	2.62757
157	PD	58.3	Male	PennState	Set 2	3.45731	2.95376	4.56419	2.89115	3.11358	3.81531	3.1896	3.90633	3.00954	2.52257	2.60184	4.58449	4.77041	2.95899	3.0812	2.37236	4.54707	2.9716	3.41918	3.2971	2.29776	3.63138	3.53025	2.69285	3.86426	2.74099	2.40841	3.214	4.1721	3.53737	5.06289	4.65364	2.77225	3.19857	3.99359	2.90031	2.8169	2.64028	3.59512	3.0966	3.17586	2.51733	2.89042	2.67182
158	Control	52.4	Female	PennState	Set 3	3.22686	3.01026	4.58511	2.96313	3.06269	3.56142	3.18073	3.88701	3.09642	2.62003	2.63468	4.40191	4.44515	2.98735	3.10065	2.45879	4.25685	2.83238	3.33341	3.09132	2.37401	3.34596	3.29664	2.72206	3.70182	2.65263	2.49527	3.01978	4.19945	4.40487	4.93324	4.66372	2.76268	3.07649	3.28421	3.01439	2.78824	2.66087	3.47823	3.01866	3.00668	2.43457	2.80085	2.62788
159	PD	52.4	Female	PennState	Set 1	3.26839	3.02776	4.6211	2.83518	3.0454	3.54227	3.14845	3.5241	3.15109	2.4908	2.56301	4.40894	4.39849	3.24615	3.30341	2.40535	4.24961	2.7965	3.3067	3.18769	2.32118	3.0639	3.41315	2.64729	3.66158	2.60756	2.46015	3.32344	4.13198	3.95875	4.87296	4.66716	2.7145	3.2441	3.73498	2.94876	2.67357	2.53428	3.46042	2.97294	3.14136	2.70766	2.77801	2.68079
160	Control	63.9	Male	PennState	Set 5	3.33822	3.03735	4.504	2.98511	3.11156	3.7158	3.18116	4.04054	2.96218	2.60249	2.66829	4.52064	4.67196	3.01022	3.00843	2.33606	4.44126	2.90966	3.37134	3.20268	2.39287	3.18913	3.62134	2.70484	3.75826	2.52802	2.34694	2.91997	4.31319	4.17879	4.96888	4.59972	2.76545	3.20181	3.53749	2.90763	2.72304	2.68824	3.49681	3.0114	3.11992	2.28758	2.84367	2.50691
161	Control	56.9	Male	PennState	Set 4	3.32952	2.94176	4.56252	2.78176	3.11002	3.72051	3.70235	3.84298	2.86231	3.055	2.63979	4.38497	4.53608	2.87818	2.97132	2.34025	4.30497	2.98127	3.44655	3.29092	2.60574	2.96232	3.54379	2.64345	3.80872	2.62294	2.26834	3.09937	4.20291	4.14752	5.07044	4.52062	2.66605	3.20222	3.44693	3.0325	3.24386	2.7926	3.52714	3.15996	2.98851	2.47202	2.94206	2.55121
162	PD	59.5	Male	PennState	Set 3	3.45682	2.94567	4.58697	2.80099	3.05744	3.67277	3.0952	3.67793	2.89971	2.48044	2.59879	4.46431	4.55741	3.08853	3.10992	2.33566	4.37663	2.87818	3.34943	3.19243	2.2938	3.2544	3.48532	3.02592	3.72963	2.71675	2.40226	3.18201	4.25104	3.90801	5.02036	4.63038	2.72008	3.24569	3.60819	2.90531	2.72173	2.59162	3.49069	3.1118	3.10677	2.77144	2.85126	2.69906
163	PD	56.5	Female	PennState	Set 3	3.34122	2.98421	4.44599	3.20352	3.18207	3.72376	3.17252	3.73042	3.08547	2.81478	2.66922	4.36745	4.48474	3.25152	3.20156	2.79344	4.34092	3.10663	3.36983	3.10261	2.3653	3.5692	3.55901	2.7707	3.63686	2.72542	2.6218	3.28339	3.95789	3.90273	4.93823	4.38263	3.03238	3.20507	3.73309	3.00479	3.62308	2.81238	3.57516	3.03802	3.30692	2.79274	2.79671	2.64118
164	PD	61.6	Female	PennState	Set 2	3.41696	3.01611	4.52451	3.06397	3.15637	3.68926	3.1518	3.93408	3.14851	2.84117	2.8493	4.51041	4.60947	3.25069	3.83216	2.60531	4.45025	2.96638	3.38151	3.43197	2.23805	3.24017	3.56416	2.67788	3.79355	2.58692	2.37218	3.11277	4.27958	3.56491	4.95549	4.50347	2.71096	3.21053	3.8689	2.98588	2.94792	2.87245	3.58315	3.18424	3.16346	2.68296	2.86759	2.70252
165	Control	57.1	Male	PennState	Set 3	3.18856	3.04021	4.52851	2.83181	3.02816	3.33112	3.36553	3.84444	2.95727	2.47958	2.54407	4.32141	4.31235	3.23244	3.13351	2.44138	4.11764	2.65456	3.27694	3.01999	2.38292	3.5226	3.8454	2.63599	3.53612	2.71466	2.5197	3.4089	3.99672	5.05238	4.82087	4.51609	2.71575	3.20761	3.64187	2.87309	2.63988	2.88863	3.27247	3.11975	3.17644	2.74974	2.78211	2.6602
166	PD	63.1	Female	PennState	Set 2	3.26373	2.87679	4.55121	2.94606	3.14223	3.57801	3.10503	3.52475	2.98489	2.60853	2.55364	4.41273	4.52418	3.15509	3.26562	2.49872	4.27423	2.83315	3.35989	3.07052	2.28735	3.0683	3.4969	2.65973	3.69836	2.5682	2.47114	3.23244	4.20724	3.47855	4.95277	4.53143	2.84123	3.26444	3.67459	2.91918	2.72296	2.57229	3.40384	3.0582	3.17949	2.6621	2.80161	2.7876
167	Control	58	Male	PennState	Set 1	3.37867	3.1313	4.73083	2.95626	3.04321	3.59551	3.1312	3.88112	3.15509	2.62066	2.59106	4.54321	4.53163	2.99176	3.01212	2.34262	4.34935	2.93054	3.38831	3.2446	2.22272	3.15378	3.62486	2.63528	3.74388	2.66351	2.38453	3.09184	4.13892	4.2257	5.04279	4.56851	2.71391	3.18347	3.58083	2.96142	2.60032	2.59062	3.49824	3.08764	3.02506	2.76133	2.78774	2.65108
168	PD	46.3	Female	PennState	Set 3	2.93268	2.93029	4.24622	2.82452	3.13796	3.10247	3.25885	3.85037	2.89053	3.26091	2.72575	4.06112	4.02994	3.03246	3.0335	2.51574	3.78641	2.52543	3.33015	3.23185	2.37621	3.47686	3.60691	2.76418	3.36985	2.74186	2.71742	3.40128	3.64328	3.73846	4.63504	4.69801	2.78276	3.16215	3.53158	2.95885	2.76072	2.76095	3.54825	3.23307	3.3229	3.03611	2.6861	2.72997
169	Control	43.4	Female	PennState	Set 5	3.04313	2.91062	4.55203	2.9185	3.18848	3.58178	3.05831	3.70108	3.05588	2.77349	2.59966	4.23456	4.39287	3.1745	3.25385	2.61087	4.19651	2.7801	3.47563	3.30918	2.6932	3.3354	3.5443	2.8807	3.63027	2.70561	2.69906	3.0758	4.11019	3.35748	4.9593	4.67219	2.70036	3.22123	3.68868	3.05816	2.86237	3.51178	3.60574	3.08945	3.0717	2.29513	2.84367	2.57124
170	PD	69.1	Male	PennState	Set 4	3.37267	2.99791	4.67461	2.78618	2.96004	3.46929	3.10934	3.66531	2.90849	2.44232	2.45454	4.49356	4.51477	3.02272	3.16729	2.20844	4.31737	2.83117	3.19092	3.06536	2.2667	2.96156	3.72537	2.55618	3.65939	2.55182	2.40688	3.15143	4.08162	4.22889	4.9117	4.43225	2.64582	3.17035	3.80327	2.98874	2.56891	2.5682	3.37444	3.04696	3.19739	2.57415	2.67164	2.61711
171	PD	59	Female	PennState	Set 1	3.39655	2.94787	4.52364	2.87251	3.0786	3.72977	3.12837	3.51052	2.90129	2.53186	2.63185	4.57883	4.70406	2.91196	3.08941	2.42259	4.47321	2.92459	3.35633	3.24566	2.25864	3.79275	3.78647	2.61815	3.788	2.82373	2.44902	3.07958	4.11155	4.40423	5.06982	4.487	2.72436	3.29642	3.46753	2.82033	2.77056	2.67422	3.58171	3.03318	3.15987	2.54568	2.7912	2.60606
172	Control	59	Male	PennState	Set 1	3.26722	3.02804	4.49827	2.95789	3.07965	3.73441	3.1357	3.47404	3.03019	2.5649	2.65011	4.56565	4.71545	3.08867	3.08643	2.54802	4.57036	2.9729	3.40439	3.27437	2.3296	3.60928	3.84208	2.6981	3.82677	2.88247	2.38256	2.98588	4.26364	4.16218	5.09269	4.69016	2.72419	3.27782	3.65923	2.90298	2.7679	2.67779	3.53255	2.98552	3.05983	2.36642	2.91238	2.49914
173	PD	70.3	Male	UTSW	Set 3	2.76057	3.08286	4.32033	2.86165	3.20211	2.94871	2.98137	3.90575	2.94665	2.60938	2.82105	3.91944	3.73206	2.83715	3.13261	2.38987	3.58888	2.54937	3.38077	2.91545	2.39445	3.46145	3.69434	2.70484	3.24692	2.53033	2.44963	3.38435	3.3505	3.97909	4.29029	4.58235	2.73981	3.31477	3.77991	2.94729	2.75778	2.61257	3.11173	3.04348	3.09135	2.48401	2.68242	2.63949
174	PD	58.5	Male	UTSW	Set 4	3.10332	2.98998	4.51427	2.84292	3.13123	3.32578	3.12473	3.72492	2.87198	2.58195	2.55871	4.26514	4.24247	2.93857	3.02551	2.34361	4.11743	2.72868	3.4686	3.45545	2.35083	3.09086	3.25368	3.01716	3.58439	2.95187	2.62107	3.26264	4.17024	3.68253	4.84466	4.5868	2.80147	3.23571	3.58416	2.92236	2.68449	2.70944	3.24991	3.08994	3.06558	2.40824	2.72722	2.57287
175	PD	64.2	Female	UTSW	Set 3	2.7165	2.89465	4.3592	3.49618	3.16397	2.7432	2.99795	3.57496	3.30285	2.74749	2.57944	3.8041	3.64051	3.3078	3.16882	2.51295	3.54207	2.44778	3.30231	2.92106	2.4682	3.34469	3.50248	3.10247	3.20101	2.45954	2.56122	3.16527	3.23915	3.83313	4.28045	4.6604	2.77938	3.25513	3.81251	2.90993	2.67642	2.84504	3.05975	3.01038	3.18167	2.74273	2.74052	2.79281
176	Control	69.7	Male	UTSW	Set 5	2.8807	2.99822	4.2657	2.91424	3.14956	2.94295	3.09086	3.92564	3.2032	2.56336	2.63988	4.0509	3.7785	3.01473	2.98037	2.56785	3.70812	2.57749	3.30537	2.9735	2.53161	3.11916	3.49803	2.80895	3.23251	2.45894	2.51548	3.21888	3.41512	4.13827	4.46706	4.65238	2.85114	3.3055	3.50217	3.00009	2.70927	2.75035	3.1887	3.04064	3.16423	2.52297	2.6787	2.78168
177	PD	72.5	Female	UTSW	Set 1	3.10202	2.9308	4.33164	2.93747	3.16829	2.93636	3.15731	3.62206	2.97313	2.65437	2.60703	3.86731	3.78763	2.98869	3.25888	2.39235	3.65105	2.53832	3.28778	3.0904	2.70834	3.49694	3.58885	2.74578	3.26212	2.57043	2.41145	3.39742	3.47095	3.66946	4.42307	4.66519	3.09715	3.91288	3.93621	2.95337	2.76012	2.65466	3.16173	3.272	3.14897	2.86812	2.77764	2.9045
178	Control	76	Male	UTSW	Set 5	2.9342	3.02934	4.20803	2.87064	3.23967	2.81425	3.14351	3.81917	3.07397	2.54913	2.70876	3.92712	3.74832	3.02053	3.85623	2.37731	3.61231	2.40688	3.35576	3.29887	2.48827	3.35551	3.79431	2.82125	3.15836	2.42959	2.5977	3.44643	3.35511	3.91163	4.25136	4.51341	2.84874	3.3565	3.51354	3.00497	2.68502	2.7068	3.39822	3.11338	3.2445	3.10643	2.81305	2.88104
179	PD	59.7	Female	UTSW	Set 2	3.43404	2.96515	4.67917	2.94675	3.13242	3.64196	3.15576	3.68981	2.94773	2.51388	2.81064	4.55668	4.66014	3.27706	3.1865	2.41145	4.45558	2.92516	3.36646	3.14189	2.38003	3.06841	3.50088	2.70935	3.82526	2.81677	2.59051	3.30623	4.17065	4.0185	5.04458	4.57143	2.77539	3.20839	3.48883	3.08586	2.70381	2.67779	3.56508	3.06674	3.20664	3.01907	2.82073	2.72501
180	PD	77.4	Male	UTSW	Set 4	3.03322	2.9635	4.36822	2.8367	3.10544	3.19871	3.19056	3.60461	3.05732	2.48544	2.53173	4.17835	4.15009	3.1837	3.05656	2.29754	4.11118	2.60065	3.28917	3.06688	2.41061	3.41546	3.50989	2.81077	3.5229	2.43648	2.43313	3.23671	3.94677	4.39825	4.64551	4.48863	2.72916	3.33341	3.8014	2.86988	2.64523	2.54543	3.35572	3.16005	3.13852	2.7919	2.70509	2.62859
181	Control	66.3	Female	UTSW	Set 1	3.13024	2.94171	4.5768	2.90124	3.09363	3.29994	3.11247	3.6636	2.9609	2.63165	2.6291	4.28431	4.27596	3.16587	3.2901	2.43664	4.26184	2.72624	3.32836	3.04336	2.35889	3.8041	3.70566	2.72558	3.53836	2.77612	2.55437	3.43911	4.01598	3.37831	4.87593	4.52631	2.8776	3.45879	3.72539	2.93666	2.87058	3.19907	3.41482	3.14854	3.20137	2.65734	2.93414	2.67906
182	PD	66.4	Male	UTSW	Set 5	3.06457	2.92018	4.54222	2.9627	3.13938	3.1896	3.11408	3.77615	2.966	2.50718	5.06425	4.17732	4.14384	3.26517	3.28836	2.36642	3.99865	2.62951	3.32145	3.61709	2.96844	3.51164	3.41489	2.70303	3.38678	2.55618	2.44886	3.33576	3.76302	4.62751	4.61738	4.63673	2.79879	3.43995	3.78366	3.09363	2.69662	2.62951	3.33407	3.22552	3.25945	2.80106	2.79239	2.85661
183	PD	64.5	Female	UTSW	Set 4	3.28843	2.8888	4.68058	2.81265	3.04474	3.43209	3.09864	3.87287	2.91624	2.43933	2.48911	4.28277	4.32252	3.21893	3.36329	2.28758	4.23184	2.74943	3.23659	3.4893	2.79021	3.28357	3.62007	2.68151	3.55025	2.67468	2.34361	3.32305	4.00197	4.00424	4.83506	4.52958	2.70389	3.26	3.88466	3.03391	2.61458	2.58984	3.27907	3.24177	3.18766	2.81704	2.7464	2.78796
184	Control	66	Male	UTSW	Set 4	2.86764	2.95799	4.37901	2.94121	3.1112	3.18907	4.4879	4.03024	2.94032	2.45773	2.54605	4.10787	4.08884	3.4248	3.06908	2.5397	3.98281	2.5636	3.41825	3.17661	2.52166	3.67862	3.55141	2.63073	3.37433	2.49955	2.3927	3.30358	3.92498	4.45154	4.59862	4.5134	2.76967	3.27727	3.67834	2.97859	2.64473	2.7485	3.269	3.05496	3.14019	2.83853	2.71248	2.69714
185	PD	81.5	Male	UTSW	Set 1	2.8441	2.95163	4.072	2.83232	3.25597	2.97063	3.00608	3.47436	2.96722	2.55072	2.58816	3.93377	3.74253	3.31961	3.22675	2.39898	3.85605	2.47828	3.22719	3.04108	2.40106	3.51731	3.82611	2.74656	3.22373	2.53995	4.27424	3.15097	3.52056	3.56343	4.46197	4.55152	2.76671	3.53403	3.54834	2.87898	2.66699	2.72558	3.2565	3.14597	3.19651	2.59693	2.67486	2.66941
186	PD	71.9	Male	UTSW	Set 2	3.01187	3.00048	4.29986	3.19626	3.18316	3.04171	3.13316	3.46716	3.16283	2.64836	2.78039	4.12418	4.05263	3.32717	3.43099	2.42292	3.81178	2.65398	3.33045	3.57613	2.48073	3.27987	3.53733	2.72925	3.27974	2.55703	2.5231	3.54852	3.60711	4.10028	4.35406	4.51448	3.75426	3.34924	3.91264	2.9741	2.99021	2.79225	3.27175	3.24817	3.23178	2.89658	2.79428	2.73624
187	Control	71.4	Female	UTSW	Set 2	2.9233	2.99242	4.27906	2.86806	3.13862	3.36071	3.05633	3.82892	2.90763	2.56086	2.79844	4.06033	4.06794	3.0515	3.35372	2.55799	3.81515	2.61151	3.30477	2.95182	2.44623	3.35286	3.26105	2.92236	3.45834	2.88053	2.4843	3.57643	3.81435	3.54203	4.54764	4.56524	2.8391	3.16158	3.8221	2.89944	2.81809	2.84255	3.34504	3.12503	3.25385	2.71416	2.69732	2.69801
188	Control	55.6	Male	UTSW	Set 4	2.68133	2.92085	3.99945	2.90499	3.11244	2.66096	3.05019	3.53661	3.15488	2.5339	2.59671	3.80405	3.41634	3.17574	3.33608	2.36135	3.42504	2.57438	3.22173	3.27976	2.50352	3.10853	3.13395	2.70381	3.14551	2.42927	2.6467	3.18851	2.98146	3.72707	4.18879	4.46141	2.80645	3.15912	3.3216	2.902	2.69002	2.66699	3.26479	3.0278	3.05557	2.32756	2.69214	2.69897
189	Control	48.5	Female	UTSW	Set 3	3.04743	2.99638	4.61774	2.76283	3.14993	3.49066	3.11116	3.61283	2.97322	2.56972	2.54245	4.36739	4.41707	3.04202	3.07361	2.33304	4.23712	2.73352	3.39611	3.2392	2.34163	3.14067	3.53938	2.66115	3.6257	2.55084	2.49164	3.22912	4.24027	3.2116	4.94869	4.65273	2.75686	3.24851	3.44979	2.9464	2.71659	2.63357	3.46988	3.05242	3.0434	2.86776	2.77474	2.62045
190	PD	62.8	Male	UTSW	Set 4	2.72713	2.92855	4.3849	2.95032	3.276	2.85449	2.95535	3.60391	2.94557	2.65205	2.66605	3.75434	3.57041	3.14897	3.12975	2.43616	3.4367	2.68735	3.42594	3.42677	2.58883	3.45902	3.57847	2.83193	3.24112	2.59273	2.5325	3.20028	3.40904	4.42027	4.31219	4.49917	2.81578	3.27568	3.46956	2.99996	2.80017	2.77364	3.16233	3.16965	3.05173	2.41697	2.80611	2.82536
191	PD	68.5	Female	UTSW	Set 5	2.92449	3.00479	4.40551	2.9865	3.17088	3.14943	3.09212	3.78832	2.99935	3.05717	2.70612	4.08609	3.99774	3.2501	3.25758	2.44498	3.9423	2.82204	3.36109	3.21603	2.68178	3.43401	3.46909	3.08192	3.35338	2.48714	2.50772	3.22976	3.69965	4.60277	4.50042	4.51982	2.80291	3.36588	3.5712	3.09472	2.92153	2.77931	3.43734	3.27948	3.19546	2.79414	2.81981	2.66502
192	Control	68	Male	UTSW	Set 5	2.95303	2.97202	4.33857	2.98896	3.21558	3.15161	3.13735	3.59232	3.01347	2.56015	2.71734	4.12868	4.13737	3.04867	3.00681	2.37236	3.96743	2.61972	3.41522	3.11261	3.11528	3.3142	3.50267	3.21333	3.38329	2.89404	3.19299	3.12975	3.64588	4.16048	4.59259	4.66448	2.94571	3.47484	3.70065	3.50534	3.13526	3.19562	3.44858	3.21564	3.43702	2.58252	3.18761	2.71892
193	PD	68.4	Female	UTSW	Set 1	2.8866	3.06837	4.1208	2.70935	3.08536	2.90108	3.34799	3.44742	2.98132	2.55023	2.6917	3.76769	3.69857	2.99625	3.3206	3.03036	3.50352	2.51614	3.25976	2.98412	2.40312	3.00134	3.61483	2.6988	3.23366	2.61321	3.10394	3.34199	3.38853	3.62976	4.37861	4.61733	2.6756	3.23373	3.36436	2.83308	2.47305	2.63689	3.24219	3.16283	2.99396	3.30363	2.63749	2.69408
194	Control	68.8	Male	UTSW	Set 5	3.1503	3.04583	4.56344	2.87239	3.06636	3.20772	3.22458	3.9766	2.92469	2.56644	2.9111	4.18656	4.19882	3.16643	3.08803	2.4143	4.1434	2.62572	3.24438	3.26512	2.40569	3.43503	3.82969	2.66624	3.42264	2.46523	2.44979	3.27073	3.92502	3.78223	4.7348	4.53924	2.84111	3.31349	3.84155	3.19923	2.71357	2.59318	3.48876	3.1087	3.22909	2.41095	2.8055	2.58058
195	PD	78	Male	UTSW	Set 5	3.051	3.11644	4.5879	2.98767	3.12094	3.4421	3.19237	3.99933	3.03431	2.66323	3.43423	4.19029	4.31952	3.32724	3.32883	2.436	4.01631	2.63779	3.30677	3.24746	2.40875	3.24606	3.60636	2.64177	3.4754	2.62737	2.62232	3.65729	3.77329	3.68966	4.65044	4.51396	2.75831	3.43989	3.83928	3.05057	2.72444	2.68224	3.44696	3.24881	3.23656	2.91577	2.73862	2.85358
196	Control	64.2	Female	UTSW	Set 5	2.92127	3.01242	4.40251	2.85254	3.60467	3.11558	3.63961	3.69437	3.13232	2.56891	2.6835	4.09887	4.07356	3.14653	3.11704	2.44917	3.9132	2.62829	3.36579	3.17041	2.58692	3.14411	3.58834	2.82282	3.38719	2.44326	2.56336	3.36489	3.90828	4.01657	4.58236	4.5704	2.81994	3.414	3.55662	3.05177	2.77459	2.66689	3.25426	3.14675	3.21906	2.70131	2.7893	2.68574
197	PD	72.3	Male	UTSW	Set 1	3.06729	2.99065	4.42911	2.86249	3.14987	3.35328	3.13669	3.54628	3.09527	2.49346	2.64008	4.3134	4.34314	3.18924	3.11657	2.30771	4.41176	2.72624	3.3522	3.07831	2.37858	3.20442	3.62648	2.69329	3.55382	2.51255	2.57841	3.36201	4.07722	4.56318	4.79822	4.53257	2.80339	3.27374	3.54929	2.92464	2.70501	2.59384	3.42465	3.24957	3.12821	2.89763	2.80359	2.71475
198	Control	60.8	Male	PennState	Set 2	3.32091	2.99612	4.50662	2.95192	3.11015	3.60825	3.20648	3.99342	3.02625	2.51508	2.58115	4.48478	4.58704	3.08814	3.09216	2.44044	4.44092	2.91328	3.39747	3.27605	2.33546	3.23935	3.52827	2.83784	3.80144	2.7332	2.38057	3.1896	4.17561	4.52618	4.99378	4.53367	2.88863	3.20572	3.57367	2.94146	2.70672	2.66492	3.65264	3.07515	3.19181	2.58058	2.85095	2.5989
199	PD	75	Male	PennState	Set 4	3.43743	2.89614	4.60636	2.85278	3.07332	3.69163	3.1185	3.56654	2.88919	2.70978	2.59073	4.45761	4.56206	3.11193	3.09117	2.266	4.35856	2.96717	3.29084	3.1495	2.57646	3.15079	3.68307	2.7328	3.75324	3.02612	2.80976	3.22292	4.00974	3.85905	4.88328	4.33816	3.14495	3.24704	3.69851	3.23742	2.67127	2.56205	3.48746	3.05865	3.26364	2.63699	2.77772	2.67806
200	Control	69.4	Female	PennState	Set 4	3.08217	2.96213	4.56439	2.82711	3.12336	3.40748	3.05812	3.86796	2.88502	2.50826	2.51388	4.28631	4.37356	3.3476	3.10099	2.26928	4.33492	2.71433	3.32658	3.05755	2.32056	3.45944	3.27335	3.1422	3.56265	2.55011	2.34928	3.08135	3.95557	3.27154	4.84153	4.49157	2.72329	3.2244	3.57449	2.88468	2.68278	2.56003	3.34825	3.06348	3.07853	2.42292	2.72337	2.52776
201	PD	70.6	Male	PennState	Set 5	3.32042	3.00634	4.67556	2.92319	3.16023	3.63258	3.25952	4.11288	2.90222	2.58218	2.60756	4.49246	4.61592	2.97882	3.12571	2.40243	4.35078	2.8295	3.3924	3.32842	2.36791	3.50604	3.61004	2.69714	3.75672	2.63397	2.49886	3.02457	3.9795	3.87206	4.9579	4.57403	2.77034	3.17661	3.84682	2.91503	2.69188	2.62542	3.56258	3.16161	3.16979	2.50447	2.8557	2.73352
202	Control	66.8	Female	PennState	Set 3	3.41657	2.99118	4.51078	3.01081	3.04665	3.73514	3.15966	3.87935	2.9349	2.86764	2.59561	4.52202	4.71539	2.91582	3.04202	2.33866	4.42938	2.90816	3.38612	3.18907	2.27692	3.737	3.49705	2.63022	3.81279	2.61784	2.34557	3.16832	4.17373	4.02094	5.11351	4.6071	2.73997	3.06491	3.37731	2.81471	2.75504	2.61805	3.59485	3.00199	3.04025	2.4138	2.79379	2.60541
203	Control	57	Female	PennState	Set 3	3.38378	2.94453	4.52625	2.83404	3.05968	3.72916	3.13656	3.79971	3.1285	2.56265	2.56443	4.59507	4.66259	3.12245	3.03254	2.35449	4.43274	2.91535	3.33756	3.20049	2.33905	3.2643	3.61799	2.59162	3.80419	2.64177	2.42029	3.12241	3.81631	3.94614	5.01893	4.46787	2.72156	3.13373	3.56538	2.85467	2.78097	2.67127	3.59288	2.99043	3.10813	2.36977	2.79232	2.52879
204	Control	59.3	Female	PennState	Set 4	3.2273	2.94787	4.58042	2.7641	3.08196	3.61506	3.14308	3.97339	2.92701	2.5402	2.52621	4.41795	4.57215	3.02073	2.98214	2.29645	4.31672	2.85842	3.3593	3.06852	2.67237	3.30018	3.57701	2.63919	3.78696	2.69697	2.34301	3.21806	4.27002	3.26522	5.02335	4.41755	2.74343	3.09812	3.47786	2.91466	2.67879	2.56443	3.40861	3.00325	3.15875	2.52192	2.78068	2.62366
205	Control	62.4	Male	PennState	Set 3	3.04685	3.03109	4.56407	3.02325	3.11421	3.70885	3.12405	3.76835	2.90119	2.4606	2.55194	4.53682	4.63526	3.06763	3.19554	2.3927	4.40522	2.90363	3.43829	3.65708	2.45939	3.31658	3.52543	2.72057	3.7537	2.89509	2.49872	3.10195	4.28502	3.38666	5.13794	4.50639	2.72583	3.14594	3.4316	2.99029	2.71825	2.66181	3.49707	3.04123	3.0389	2.3831	2.81928	2.4387
206	PD	86.4	Female	PennState	Set 3	2.95153	2.95337	4.70705	2.92091	3.05073	3.48997	3.08565	3.89184	2.91233	2.45454	2.58331	4.45684	4.48947	3.13344	3.36509	2.39777	4.21876	2.83296	3.28457	3.06435	2.29137	3.23216	3.56654	2.69223	3.65678	2.75542	2.33143	3.38218	4.08149	3.94184	4.96664	4.39809	2.718	3.16599	3.6769	2.98123	2.74702	2.70569	3.36637	3.04273	3.25244	2.89165	2.81285	2.77988
207	PD	77.9	Female	PennState	Set 4	3.06494	2.8477	4.1046	2.63538	3.01013	3.57756	3.31696	3.61556	3.76885	2.62685	2.63438	4.12177	4.2294	2.75442	2.96717	2.46805	4.03159	2.83879	3.26269	3.15014	2.35353	3.0057	3.60644	2.72444	3.68079	2.83721	2.28646	2.98869	3.89248	4.08877	4.90358	4.26448	2.60853	3.05633	3.00779	2.6861	2.66011	2.59162	3.47842	2.858	2.954	2.75335	2.60032	2.59129
208	PD	69.8	Male	PennState	Set 1	3.25467	2.95607	4.36133	2.87448	3.10524	3.56543	3.16313	3.82157	3.02111	2.74099	2.55145	4.49633	4.53949	3.34508	3.06707	2.35851	4.44307	2.80976	3.34441	3.16227	2.56086	3.32828	3.79721	2.63114	3.79196	2.50106	2.36135	3.16044	4.22844	3.78199	4.95856	4.51233	2.74515	3.25394	3.55558	2.89409	2.73957	2.88992	3.53915	3.08672	3.1782	2.77735	2.77466	2.62961
209	Control	69.1	Female	PennState	Set 1	3.25283	3.04724	4.49606	2.90677	3.06603	3.60124	3.3046	3.91834	2.9196	2.52088	2.53555	4.45301	4.51769	3.21603	3.15171	2.30298	4.50904	2.93207	3.36506	3.23749	2.76552	3.10305	3.3986	2.67477	3.75075	2.58467	2.39777	3.36008	4.12157	3.48653	5.03308	4.64304	2.73078	3.20436	3.72044	2.81558	2.77144	2.65725	3.46633	3.06819	3.07697	2.62335	2.84954	2.62149
210	Control	73.6	Male	PennState	Set 2	3.4687	3.12795	4.44845	2.92366	3.11019	3.81287	3.212	3.52499	2.95017	2.59472	2.67988	4.53472	4.69627	2.949	3.01498	2.44311	4.50558	3.12392	3.40083	3.33195	2.38507	3.10816	3.50158	2.73456	3.94817	2.76545	2.41229	3.28668	4.1873	3.95976	5.05324	4.59786	2.78831	3.18264	3.58269	2.86646	2.90504	2.81224	3.61596	3.12833	3.12245	2.50406	2.85788	2.73783
211	Control	69.2	Male	PennState	Set 2	3.33478	3.06393	4.55615	2.89768	3.16137	3.58528	3.4805	3.9273	2.87245	2.57054	2.72132	4.5091	4.54364	2.84236	3.08561	2.62552	4.40123	2.90509	3.34372	3.16394	2.34655	2.90698	3.53738	2.71634	3.7571	2.58161	2.36624	3.35127	4.13557	3.96305	4.97867	4.58092	2.79851	3.21216	3.54709	2.90244	2.95799	2.69871	3.42737	3.04961	3.15972	2.7788	2.80168	2.75143
212	PD	66.2	Female	PennState	Set 1	3.26745	3.03945	4.56134	2.94096	3.1357	3.64662	3.22722	3.52921	2.91561	2.47958	2.59901	4.51621	4.574	2.99564	3.00834	2.38917	4.39263	2.9221	3.40871	3.12499	2.39129	3.11863	3.38055	2.80161	3.71213	2.62024	2.41797	3.13963	3.92506	4.04426	4.99597	4.66571	2.78774	3.33528	3.44215	2.89443	2.88298	2.65639	3.70844	2.9815	3.07595	2.39777	2.76664	2.61098
213	PD	58.5	Male	PennState	Set 1	3.34729	2.93003	4.52868	2.90526	3.06074	3.60298	3.20279	3.81155	2.8979	2.54605	2.81538	4.47097	4.57544	3.12753	3.27119	2.427	4.45694	2.90886	3.26879	3.1357	2.36568	3.01225	3.69446	2.65571	3.75277	2.61066	2.38039	3.18224	4.11092	3.68343	5.01742	3.58025	2.76701	3.1697	3.49633	2.88315	2.79539	2.63949	3.48065	3.01607	3.17158	3.45222	2.8355	2.69583
214	Control	59.6	Female	PennState	Set 4	3.1183	3.01949	4.55489	2.75952	3.03117	3.31681	3.24971	3.93448	2.87075	2.42781	2.47813	4.27649	4.34934	3.12195	3.38383	2.28981	4.1521	2.72477	3.25001	2.97262	2.31931	3.233	3.67847	2.58749	3.57891	2.5605	2.34084	3.10968	4.05904	3.76665	4.83532	4.38863	2.65858	3.21882	3.51808	3.17383	2.662	2.51055	3.28262	2.93772	3.14891	2.45378	2.69827	2.68762
215	PD	73.6	Female	PennState	Set 5	3.11368	3.27793	4.72485	2.81325	3.11327	3.48224	3.13941	3.58731	2.92169	2.55787	2.73727	4.31632	4.4094	3.16149	3.24817	2.4221	4.19728	2.79768	3.31758	3.05239	2.31931	3.1118	3.88353	2.90693	3.65073	2.57461	2.3294	3.26266	3.9987	4.0513	4.85901	4.42334	2.77815	3.21085	3.79884	2.88779	2.69888	2.58614	3.42165	3.03072	3.24758	2.57921	2.76522	2.74013
216	PD	61.6	Male	PennState	Set 2	3.14295	3.05843	4.53627	2.89597	3.28836	3.73304	3.1262	3.61048	2.96218	2.60949	2.64914	4.51307	4.65018	3.0223	3.24137	2.41564	4.46669	2.96918	3.45036	3.18761	2.39305	3.08675	3.5367	2.69232	3.79217	2.62685	2.70935	3.30371	4.10362	4.70901	5.01933	4.51946	2.78859	3.19218	3.6793	2.94836	2.86894	2.67587	3.55175	3.08468	3.23907	2.6861	2.82491	2.65466
217	PD	64.2	Male	PennState	Set 2	3.40451	2.98137	4.40831	2.92438	3.13258	3.67511	3.14594	3.7849	2.98659	2.61606	2.62818	4.47781	4.58126	3.15773	3.11514	2.40295	4.39202	2.94379	3.38575	3.26366	2.38093	3.38821	3.38444	2.89812	3.72482	2.81531	2.75427	3.16622	4.22344	3.64215	4.91671	4.5781	3.06737	3.24363	3.51142	2.90515	2.83601	2.65792	3.45983	3.10894	3.16194	2.48173	2.91334	2.51508
218	PD	58.1	Female	PennState	Set 4	3.05327	2.99127	4.26969	2.76388	3.08408	3.51863	3.14538	3.69964	2.88321	2.49178	2.54332	4.36434	4.47368	2.95914	2.91582	2.29667	4.25688	2.76365	3.32554	3.0849	2.47784	2.99638	3.03671	2.69126	3.63433	2.38057	2.37767	3.13494	4.14866	3.63267	4.89733	4.68315	2.73902	3.05649	3.34967	2.93059	2.65408	2.56253	3.36899	2.91524	2.99952	2.3707	2.69011	2.55594
219	Control	59.9	Male	PennState	Set 2	3.25588	3.118	4.41209	2.92314	3.1401	3.79631	3.19276	3.98336	3.00954	2.54728	2.68088	4.49937	4.65039	2.77619	3.00634	2.39759	4.86192	2.89515	3.44284	3.39134	2.43345	3.34569	3.37138	2.80092	3.78615	2.62747	2.45271	3.21317	4.12823	4.4452	4.92924	4.68478	2.84794	3.19986	3.71074	2.90628	2.79225	2.67357	3.53212	3.12028	3.14019	2.96435	2.82426	2.67961
220	Control	59.4	Female	PennState	Set 1	3.25054	2.95061	4.62843	2.81405	3.14768	3.43562	3.11371	3.54013	2.90747	2.74531	2.62097	4.31838	4.34659	3.19332	3.2852	2.39742	4.21429	2.74974	3.31942	3.14851	2.34869	3.08131	3.62507	2.68458	3.61169	2.67605	2.45056	3.18267	4.14963	3.87279	4.83534	4.45137	2.73528	3.38093	3.62211	2.95002	2.74492	2.61993	3.34058	3.05911	3.19877	2.94057	2.82367	2.81251
221	PD	72.5	Female	PennState	Set 1	3.2511	2.94876	4.62386	2.87471	3.17441	3.34535	3.13688	3.43664	3.00873	2.51415	2.6467	4.28476	4.28093	3.36082	3.34463	2.77902	4.18897	2.70226	3.34926	3.06206	2.33224	3.19584	3.79083	2.67879	3.55866	2.89454	2.40518	3.27168	3.98718	4.25681	4.76372	4.47085	2.78732	3.51388	3.77318	2.97345	2.65089	2.59329	3.36269	3.09545	3.16023	2.82204	2.81677	2.82105
222	Control	74	Male	PennState	Set 1	3.34502	2.94807	4.65643	2.87685	3.06993	3.61259	3.17339	3.77434	2.88564	2.60412	2.57171	4.52862	4.55583	3.05519	3.06322	2.36078	4.41228	2.88734	3.34048	3.13443	2.54925	3.14317	3.61548	2.66894	3.71958	2.65963	2.56384	3.19888	4.17657	3.93461	4.97211	4.59381	2.74827	3.27224	3.67412	2.87864	2.72156	2.6653	3.4133	3.07983	3.11757	2.40993	2.80209	2.71349
223	PD	75.8	Male	PennState	Set 3	3.35528	2.99304	4.5512	2.88213	3.03687	3.44429	3.12597	4.00255	2.93842	2.45879	2.57715	4.40003	4.41057	3.1799	3.23068	2.43441	4.3086	2.78965	3.3019	3.28278	2.34889	3.17531	3.60447	2.63104	3.59273	2.57043	2.40346	3.37652	4.16145	4.05418	4.87927	4.38343	2.73878	3.27809	3.87905	2.92428	2.71349	2.63124	3.38151	3.04548	3.15045	2.70338	2.78254	2.76328
224	Control	77	Female	PennState	Set 1	3.12281	2.91487	4.43491	2.82814	3.07041	3.46705	3.0975	4.18088	2.88389	2.58591	2.99878	4.37527	4.46385	3.22989	3.08782	2.82705	4.22351	2.7844	3.3328	3.29658	2.32015	3.06733	3.48362	2.64088	3.62586	2.74367	2.33345	3.16539	3.96037	3.42475	4.85347	4.56062	2.69144	3.0936	3.48508	2.8697	2.72973	3.22675	3.39049	3.00082	3.17126	2.49443	2.86046	2.77298
225	PD	64.2	Female	UTSW	Set 2	3.19446	3.01837	4.44724	2.98597	3.18882	3.26727	3.19723	3.82706	3.00454	2.49038	2.65312	4.19702	4.19245	3.29999	3.5607	2.47056	4.15494	2.71483	3.41206	3.21333	2.42862	3.38074	3.42524	3.48306	3.44091	2.55727	2.54183	3.42535	3.52781	4.31972	4.62687	4.55611	2.8728	3.31576	3.66537	2.99326	2.73135	3.1178	3.5472	3.15134	3.15391	2.55473	2.80448	2.70697
226	PD	50.6	Female	UTSW	Set 4	2.80747	2.95066	4.35282	2.87466	3.15082	3.04427	2.99603	3.76994	2.94846	2.54925	2.55255	3.89061	3.83693	3.26809	3.34376	2.45561	3.76054	2.57852	3.29988	2.9926	2.5858	3.34179	3.37956	2.9433	3.30129	2.45545	2.60206	3.139	3.66106	4.17749	4.51777	4.50593	2.69232	3.28729	3.51125	3.00238	2.65992	2.59173	3.24281	3.02296	3.12467	2.71508	2.68043	2.75982
227	Control	50.3	Male	UTSW	Set 3	2.77916	2.95207	4.3791	2.89564	3.11378	2.7406	3.21453	3.90547	2.94201	2.51495	2.58252	3.83754	3.59632	3.49464	3.06573	2.94542	3.52444	2.46255	3.26776	3.01849	2.4188	3.36293	3.58975	2.66577	3.17621	2.48686	3.04763	3.17129	3.35604	4.21959	4.25045	4.62231	2.83347	3.24415	3.74866	3.06375	2.64621	2.59966	3.28856	3.02563	3.14755	2.3948	2.70509	2.57368
228	Control	62.3	Female	UTSW	Set 2	2.98385	2.92865	4.34482	2.81218	3.22515	3.18279	3.15005	3.63657	2.90461	2.70986	2.74523	4.13237	4.15792	3.01263	3.20927	2.52504	4.01607	2.68296	3.41135	3.051	2.44483	3.23596	3.59052	2.82743	3.58194	2.70364	2.52879	3.34496	4.01568	4.18682	4.86164	4.57841	2.89988	3.25833	3.53121	2.94106	2.74123	2.75213	3.39785	3.09089	3.22606	2.48869	2.7129	2.7432
229	PD	72.1	Male	UTSW	Set 2	3.22409	2.979	4.41691	2.88184	3.15603	3.44417	3.15122	3.77189	2.96042	2.94399	2.62798	4.3748	4.3499	3.06952	3.25964	2.36493	4.16886	2.82911	3.367	3.24871	2.37876	3.17011	3.6478	2.75549	3.57757	2.54691	2.46894	3.07474	4.15058	3.63417	4.75167	4.5065	2.82125	3.31429	3.72482	2.97382	2.74076	2.63829	3.36553	3.04677	3.24309	2.16938	2.81224	2.7364
230	PD	61.7	Female	UTSW	Set 1	2.95134	2.96942	4.48617	2.86457	3.10857	3.16447	3.09764	3.79124	2.90703	2.60249	2.58569	4.16236	4.09701	3.27782	3.20404	2.56972	3.93027	2.6465	3.28657	3.12044	2.64167	3.54547	3.30123	2.80781	3.39373	2.92619	2.67888	3.21848	3.71569	4.18434	4.63751	4.64493	3.03767	3.47529	3.90939	2.89691	2.76155	2.61194	3.42438	3.03539	3.12937	2.56098	2.80161	2.70338
231	PD	59.2	Male	UTSW	Set 2	3.22585	3.18966	4.40578	3.04528	3.10449	3.49934	3.1184	3.67885	3.0916	2.79664	2.63799	4.42224	4.49248	3.08732	3.13255	2.42619	4.25276	2.89154	3.32601	3.16758	2.45117	3.38566	3.6827	2.69644	3.6221	2.56914	2.83347	3.41328	3.73974	4.43138	4.75856	4.56854	2.84067	3.21588	3.81232	2.92163	2.70209	2.69801	3.43457	3.05656	3.26307	2.73456	2.87315	2.59583
232	Control	39.4	Female	UTSW	Set 2	2.96699	2.96914	4.55591	2.81338	3.16074	3.26825	3.14183	3.54218	3.29614	2.63063	2.6149	4.28043	4.27558	3.06551	3.73658	2.45163	4.13163	2.71206	3.33891	3.15388	2.41531	3.30829	3.55616	2.81485	3.59174	2.60595	2.52556	3.3845	4.1491	4.18355	4.86508	4.74214	2.84696	3.29673	3.77893	3.22134	2.78455	2.69294	3.33035	3.05461	3.29259	2.35083	2.77085	2.74958
233	Control	56.6	Male	UTSW	Set 3	3.12274	2.99734	4.56658	2.90455	3.14473	3.23982	3.16406	3.99781	2.94181	2.65099	2.64885	4.30951	4.26266	3.38398	2.99813	2.51322	4.1536	2.67925	3.39957	3.17281	2.44902	3.66432	3.54417	2.7926	3.60413	2.55703	2.5164	3.18087	4.19225	3.49459	4.91796	4.70134	2.77262	3.25916	3.86018	2.90763	2.72485	2.61194	3.47959	3.27727	3.13475	2.52543	2.82756	2.62706
234	PD	62.3	Male	UTSW	Set 3	2.97039	2.98744	4.33222	2.91466	3.15348	3.1417	3.13242	3.83821	3.04218	2.61899	2.78312	4.16191	4.01168	2.92829	3.06893	2.36586	3.9474	2.63979	3.33636	3.62547	2.36549	3.08764	3.36964	2.85022	3.3578	2.34143	2.45225	3.22704	3.6799	3.98223	4.5413	4.56342	2.7933	3.29651	3.44356	3.00992	2.84398	2.65331	3.32899	3.15509	3.04332	2.40807	2.83778	2.60917
235	PD	70.6	Male	UTSW	Set 1	2.86398	2.88677	4.39041	2.8651	3.12428	2.92137	3.12001	3.40471	3.11697	3.39594	2.67062	3.8902	3.68293	3.46382	3.25957	2.37033	3.69308	2.49831	3.23302	3.08027	2.88406	3.39231	3.6879	2.76313	3.21312	2.61119	2.47799	3.42459	3.6034	4.36296	4.38979	4.52642	2.81591	3.5858	3.76919	2.97299	3.27323	2.75259	3.17516	3.26067	3.29308	2.7693	2.97959	2.66624
236	PD	61.9	Female	UTSW	Set 5	2.8589	2.89894	4.53097	2.79553	3.19874	2.98046	3.13529	3.85197	2.96237	2.5244	2.60649	4.03441	3.88272	3.3438	3.23017	2.35353	3.83524	2.5244	3.31771	3.02653	2.46045	3.28026	3.24408	2.71181	3.24942	2.55096	2.48742	3.36853	3.83287	3.6939	4.48294	4.55404	2.81178	3.30242	3.94016	2.97681	2.68142	2.61055	3.21437	3.18808	3.21136	2.82125	2.72509	2.83916
237	Control	66.4	Female	UTSW	Set 1	2.99463	2.99476	4.24747	2.88852	3.14999	3.21458	3.10677	3.85022	2.9026	2.63397	2.62325	4.11782	4.21168	3.07155	3.24477	2.69046	4.05089	2.63498	3.30788	3.00792	2.38561	3.21389	3.41471	2.69338	3.47672	2.62982	2.41464	3.49748	3.85134	4.59456	4.69773	4.61102	2.79323	3.1378	3.72328	2.99326	2.68034	2.70001	3.39695	3.12401	3.21248	2.56384	2.72132	2.76268
238	PD	71.2	Female	UTSW	Set 2	2.99839	2.93611	4.52667	2.95299	3.13408	2.97021	3.11217	3.84213	3.01026	2.50051	2.63256	4.08115	3.94376	3.31323	3.34731	2.43361	3.84822	2.57795	3.26972	3.02551	2.4221	3.36088	3.56696	2.79463	3.27743	2.60184	2.67761	3.249	3.54654	4.21697	4.44129	4.67685	2.79706	3.23727	3.7495	2.9865	2.70475	2.99747	3.18724	3.01991	3.33141	2.91766	2.74351	2.81184
239	PD	51.8	Male	UTSW	Set 3	2.86812	2.91866	4.5037	2.8175	3.14004	3.04926	3.54618	3.80987	3.09646	2.73472	2.55594	4.12942	4.05679	3.18851	3.33943	2.56832	3.89808	2.56419	3.3002	3.05683	2.50974	3.71086	3.50446	2.65658	3.33292	2.49734	2.46538	3.33021	3.69949	3.81602	4.61129	4.55734	2.7617	3.27284	3.71649	2.94709	2.64167	2.66997	3.27566	2.998	3.22616	2.49914	2.76133	2.82256
240	PD	71.5	Male	PennState	Set 4	3.03559	3.02987	4.42282	3.00268	3.16566	3.33883	3.08447	3.56729	3.18724	2.69636	2.7364	4.21441	4.28124	3.15497	3.18378	2.7307	4.20986	2.67274	3.31226	3.0766	2.33445	3.10096	3.21709	2.64601	3.49108	2.38561	2.33786	3.07544	3.79963	3.5869	4.71915	4.37342	2.74099	3.21109	3.58048	3.08899	2.92834	2.65099	3.24234	3.09812	3.21992	2.47173	2.73973	2.63859
241	Control	45.7	Male	PennState	Set 2	3.28418	3.05408	4.44123	2.91719	3.09864	3.68101	3.38133	3.58054	3.36988	2.56902	2.61868	4.45382	4.60509	3.14211	3.0325	2.47012	4.34905	2.89944	3.52608	3.37188	2.33566	3.13843	3.6384	2.7849	3.78176	2.68142	2.62921	3.04988	4.17389	4.09523	4.95468	4.64495	2.8304	3.16382	3.57674	2.9208	2.8038	2.615	3.39881	3.03218	3.13551	2.38934	2.76938	2.6886
242	PD	78.6	Male	PennState	Set 5	3.34665	2.98408	4.49935	2.87402	3.0923	3.32391	3.15253	4.00547	3.05292	2.53807	2.6192	4.36303	4.44461	3.29425	3.14092	2.29469	4.34174	2.75959	3.34072	3.10493	2.85291	3.13004	4.01549	3.78198	3.58976	2.48029	3.60121	3.37979	4.14327	3.99612	4.80836	4.39542	4.58906	3.53733	4.4821	2.91201	2.64532	2.68922	3.43707	3.12701	3.27607	2.92273	2.84504	2.72843
243	Control	69	Female	PennState	Set 5	3.29848	2.9351	4.65899	2.91365	3.12577	3.56668	3.13101	3.99473	2.9526	2.5061	2.67724	4.50053	4.60325	3.17316	3.08286	2.4062	4.39303	2.78297	3.33776	3.17511	2.31133	3.28867	3.57831	2.67154	3.60723	2.62034	2.53275	3.22068	4.18654	4.35362	4.9202	4.58898	2.73672	3.33814	3.81201	2.93273	2.83721	2.65186	3.36161	3.10247	3.25773	2.59594	2.8236	2.63256
244	PD	73.8	Male	PennState	Set 2	3.26893	3.30961	4.19652	3.33526	3.26371	3.57938	3.23447	4.34725	2.97419	2.71792	3.24908	4.37477	4.52884	3.4005	3.29922	2.96811	4.38551	3.02877	3.37544	3.5514	2.39533	3.00736	3.51695	2.67403	3.72524	2.54494	2.39672	3.25616	4.12539	3.64277	4.8794	4.57577	2.85455	3.21927	3.43447	3.30166	3.60951	2.71189	3.51755	3.17702	3.35769	2.4504	3.12044	2.7209
245	PD	69.1	Male	PennState	Set 1	3.42927	3.03294	4.64403	2.88784	3.05273	3.55631	3.48414	3.64573	3.10267	2.7129	2.53782	4.51599	4.59734	3.33586	3.27814	2.30557	4.48821	2.84117	3.31093	3.11551	2.31006	3.17243	3.68039	2.61023	3.75522	2.74671	2.37475	3.2833	4.17633	4.35547	4.99046	4.60701	2.70561	3.24247	4.01411	2.87186	2.69443	2.59857	3.44408	3.12264	3.31383	2.74076	2.81224	2.717
246	PD	48.1	Female	PennState	Set 2	3.53006	3.04068	4.39603	2.96308	3.12571	3.80408	3.20607	3.6783	2.94394	2.60379	3.30255	4.57481	4.70571	2.92619	2.94231	2.44264	4.54277	3.11244	3.37674	3.38927	2.28149	2.83455	3.59292	2.73695	3.96338	2.61448	4.37622	3.05588	4.10418	4.09705	5.07805	4.65767	2.74632	3.15476	3.48595	2.86279	2.84516	2.68556	3.68336	3.11558	3.13628	2.57345	2.80882	2.58309
247	Control	65.3	Male	PennState	Set 4	3.08767	2.9265	4.44292	2.85412	3.03914	3.33443	3.13729	3.94629	2.96042	2.47056	2.50987	4.25932	4.22733	3.21901	2.96858	2.2824	4.48851	2.80037	3.25873	3.18817	2.32325	3.2274	3.46708	2.70834	3.46644	2.43008	2.37438	3.19415	4.14033	4.19317	4.71432	4.51984	2.69574	3.21476	3.73461	2.91656	2.60141	2.56608	3.2136	3.05664	3.08721	2.57054	2.79511	2.64943
248	Control	60.4	Male	PennState	Set 2	3.51825	2.96988	4.63072	2.93621	3.10588	3.70886	3.25638	3.95173	3.06217	2.52427	2.62366	4.59869	4.68846	2.93702	2.97359	2.49374	4.55447	2.94364	3.37295	3.18267	2.32736	3.1125	3.5837	2.87622	3.82411	2.58138	2.47041	3.07507	4.15517	3.75872	5.07392	4.63181	2.80638	3.17091	3.52038	2.89867	2.82575	2.70501	3.47531	3.34015	3.32125	2.54716	2.88655	2.71037
249	PD	79.1	Female	PennState	Set 2	3.5339	2.96694	4.5481	2.92834	3.14139	3.82743	3.17058	3.79575	2.98735	2.56086	2.60552	4.59288	4.74367	3.16853	3.52042	2.45194	4.52618	3.05808	3.44069	3.33891	2.28375	3.20564	3.72799	2.71349	3.9009	2.75435	2.53529	3.34974	4.1921	3.68633	5.08739	4.50723	2.8583	3.1507	3.57398	2.89321	2.7864	2.64187	3.5905	3.19401	3.19659	2.91387	2.91434	2.71113
250	Control	80	Male	PennState	Set 5	3.48299	3.15442	4.49645	2.97795	3.05354	3.64829	3.23254	4.24083	3.02177	2.58343	2.58524	4.55685	4.61542	3.27937	2.9627	2.3927	4.6065	2.95085	3.29881	3.2833	2.38561	3.07682	3.47207	2.65302	3.82437	2.49374	2.35238	3.1003	4.28808	4.06367	5.07153	4.48186	2.71917	3.20301	3.68099	2.83822	2.81171	2.72156	3.50083	3.11052	3.2055	2.91482	2.79685	2.57576
251	PD	62.8	Female	PennState	Set 1	3.46138	2.96628	4.57334	2.8907	3.06952	3.77514	3.12646	3.86448	2.91887	2.57553	2.66689	4.58698	4.71419	3.21018	3.04739	2.37585	4.508	3.05503	3.36144	3.24807	2.32531	3.13574	3.35629	2.66143	3.86254	2.69644	2.41464	3.3104	4.23973	3.40572	5.10186	4.58733	2.72239	3.04167	3.60764	2.7876	2.83822	2.64865	3.5834	3.05385	3.09444	2.76027	2.87535	2.6886
252	PD	66.2	Female	PennState	Set 3	3.35662	2.97456	4.5762	2.84566	3.06262	3.5786	3.10592	3.70409	3.00277	2.45864	2.48883	4.38929	4.52278	3.24761	3.24286	2.33826	4.38297	2.81285	3.33296	3.27242	2.34143	3.71374	3.53265	2.94993	3.67026	2.58625	2.39393	3.34858	4.13526	4.16268	4.94412	4.27902	2.68278	3.17892	3.69343	2.84148	2.67265	2.53794	3.38299	3.15791	3.16838	2.84223	2.77078	2.7264
253	Control	66.1	Male	PennState	Set 4	3.43759	3.01849	4.50142	3.26675	3.10768	3.71172	3.18955	3.78662	3.11714	2.71842	2.7344	4.43501	4.6305	2.96918	2.94146	2.30103	4.47609	3.02383	3.37532	3.38746	2.1784	2.96426	3.45647	2.60735	3.87128	2.58149	2.49374	3.16885	4.25744	3.73227	5.13366	4.58629	2.65196	3.07313	3.14333	2.9045	2.71975	2.57276	3.50512	3.04372	3.06081	2.34947	2.76619	2.54506
254	Control	68.5	Female	PennState	Set 2	3.02898	3.00178	4.57822	2.97704	3.18783	3.41672	3.17742	3.68633	3.05469	2.50393	2.67514	4.37509	4.40645	3.21392	3.18611	2.50297	4.26495	2.76027	3.38277	3.12995	2.85217	3.83455	3.53264	2.88897	3.60715	2.67633	2.52375	3.24846	4.12642	3.96112	4.95491	4.63478	2.80223	3.29137	4.10816	2.9431	2.72378	2.79014	3.37271	3.22123	3.18367	2.64924	2.77866	2.74005
255	PD	62	Male	PennState	Set 1	3.49614	3.01953	4.52857	2.96384	3.10168	3.66875	3.20328	3.85006	2.97543	2.53314	2.55715	4.46846	4.62011	2.98556	3.03326	2.32675	4.44643	2.96717	3.42205	3.16253	2.26951	3.55586	3.35669	2.67173	3.84219	2.5832	3.13446	3.05679	4.35591	4.09897	4.94035	4.45971	2.79768	3.14706	3.49234	2.87921	2.74687	2.60552	3.64127	2.99599	3.10599	2.84905	2.85637	2.8334
256	Control	56.1	Female	PennState	Set 2	3.27457	2.96558	4.56038	2.92875	3.13171	3.62874	3.29911	3.79329	2.96788	2.55023	2.61805	4.51078	4.63312	3.0493	3.1536	2.39445	4.45562	2.92241	3.38798	3.10877	2.35679	3.98379	3.19824	2.75113	3.79643	2.67504	2.46746	3.21008	4.11696	4.35592	5.06989	4.6512	2.86141	3.1465	3.54986	2.88406	2.7859	2.67943	3.49977	3.07122	3.18136	2.427	2.86332	2.62003
257	PD	73.7	Male	PennState	Set 3	3.22706	3.06539	4.50826	2.89315	3.08091	3.58171	3.15452	3.45926	2.9174	2.60885	2.57634	4.44081	4.54463	3.1782	3.14242	2.30363	4.45248	2.80373	3.35618	3.38555	2.27875	3.61038	3.2522	2.79664	3.71265	2.50037	2.39111	3.19335	4.02664	4.38407	4.95232	4.5107	2.76879	3.16265	3.59129	2.86776	2.70961	2.69723	3.44738	3.1599	3.12186	2.71071	2.75838	2.63256
258	PD	81.5	Male	PennState	Set 2	3.31338	3.01703	4.58592	2.94433	3.11856	3.70911	3.232	3.70779	3.0154	2.58883	2.89209	4.57413	4.7052	3.17699	3.20077	2.40312	4.69583	2.93526	3.37696	3.31473	2.30899	3.21056	3.61696	2.67071	3.88263	2.64335	2.38899	3.74278	4.33614	3.97318	5.09946	4.47567	2.74547	3.26489	3.76188	2.86457	2.92319	2.67541	3.66081	3.29563	3.13852	2.96755	2.90352	2.65715
259	Control	81.2	Female	PennState	Set 2	3.45186	2.95511	4.56001	2.97165	3.071	3.86198	3.06236	3.48537	2.96895	2.6081	2.67888	4.45897	4.67084	3.09412	3.05069	2.40926	4.45753	3.07375	3.35003	3.3009	2.48897	3.15833	3.56122	2.7577	3.89207	2.79092	2.46864	3.38434	4.09039	4.14694	4.97449	4.54778	2.74273	3.2639	3.77	2.84429	2.97736	2.67219	3.50342	3.11647	3.23752	2.72779	2.90069	2.72673
260	PD	70.5	Male	PennState	Set 4	3.27026	2.87075	4.34152	2.81311	3.06416	3.67059	3.05911	3.44501	3.17537	2.6582	2.62972	4.32013	4.47099	3.20499	3.13159	2.33082	4.46265	3.06767	3.3644	3.24487	2.29754	3.04147	3.45906	2.65456	3.78874	2.57875	2.31869	2.97699	3.90767	3.81771	4.99287	4.39004	2.65254	3.12998	3.29486	2.80949	2.71475	2.53694	3.44717	3.10724	2.97736	2.74421	2.70885	2.62097
261	PD	78	Male	PennState	Set 2	3.25643	3.01047	4.48727	2.93932	3.11015	3.37074	3.1502	3.77446	3.01178	2.51068	2.55955	4.38176	4.38658	3.17511	3.26907	2.32613	4.3286	2.74507	3.35226	3.41674	2.38003	3.48952	3.57603	2.71374	3.59483	2.5617	2.66502	3.24177	4.25316	4.00476	4.87552	4.49913	2.77909	3.3408	3.63218	2.94438	2.75891	2.61972	3.40799	3.1521	3.24993	2.96042	2.89365	2.75182
262	PD	64.5	Female	PennState	Set 2	3.24645	2.96685	4.48566	2.87875	3.08994	3.51299	3.47063	3.78182	2.96858	2.63236	2.73215	4.4362	4.50993	3.24499	3.10938	2.41196	4.29781	2.87309	3.32502	3.20726	2.37051	3.07522	3.66331	2.84466	3.68009	2.56229	2.60032	3.36897	3.95865	4.27976	4.90455	4.47545	2.75312	3.20825	3.62542	2.88807	2.86911	2.68251	3.50091	3.09202	3.26453	2.80969	4.45648	2.92283
263	PD	66.7	Female	PennState	Set 2	3.25083	3.02202	4.51625	2.94827	3.09594	3.5317	3.16979	3.57241	3.01326	2.55376	2.65196	4.46195	4.53632	3.05915	3.30777	2.47319	4.35824	2.77844	3.27935	3.43565	2.36829	3.28206	3.53657	2.76118	3.66342	2.5904	2.63719	3.15244	4.08443	3.63449	4.90666	4.67264	2.77895	3.29168	3.69796	2.90493	2.7421	2.6852	3.518	3.01372	3.21566	2.45393	2.84429	2.81391
264	Control	59.9	Male	PennState	Set 2	3.37802	3.04289	4.54531	2.90428	3.1499	3.85321	3.13856	3.72992	2.99843	2.61098	2.6787	4.56387	4.71682	2.90913	3.10185	2.42797	4.55524	3.07842	3.41374	3.46747	2.35984	3.22989	3.62712	2.74218	3.95756	2.7635	2.48144	3.38961	4.20022	4.35607	4.99282	4.59279	2.80754	3.21722	3.72028	2.86261	2.92392	2.69082	3.53212	3.12166	3.16295	2.66295	2.90091	2.56632
265	PD	69.1	Female	PennState	Set 4	3.21664	2.86929	4.74515	2.79525	3.10826	3.44259	3.07773	3.83713	2.98753	2.45924	2.75929	4.30331	4.37693	2.95424	3.33476	2.25696	4.16417	2.79678	3.27499	3.21165	2.27207	3.11109	3.58609	2.93075	3.56873	2.56949	2.3707	3.29475	3.9615	4.16312	4.80749	4.40186	2.66455	3.18324	3.67164	2.88846	2.6755	2.53453	3.30466	3.04336	3.08515	2.74757	2.71003	2.56074
266	PD	65.6	Male	UTSW	Set 4	2.79975	2.94384	4.33215	2.80963	3.14551	2.74398	3.02641	3.82212	3.55841	2.45194	2.56573	3.86301	3.5591	3.18557	3.32436	2.39252	3.5386	2.48216	3.27573	3.02263	3.48182	3.23636	3.47618	2.72313	3.11734	2.52621	2.4609	3.23282	3.32672	4.45246	4.19121	4.63196	2.76545	3.34663	3.58682	3.11066	2.61595	2.57113	3.18121	3.06978	3.03298	2.43377	2.70492	2.98259
267	PD	63.2	Female	UTSW	Set 3	2.8273	2.85046	4.43903	3.03918	3.08019	2.94156	3.05922	3.73963	3.07173	2.47144	2.59262	3.88044	3.73714	3.44815	3.22986	2.38757	3.65321	2.4621	3.26401	3.12879	2.53832	3.43645	3.53233	2.65157	3.19734	2.46315	2.44311	3.43425	3.36914	5.0593	4.33963	4.45222	2.72337	3.39808	3.89541	2.85509	2.64621	2.62469	3.21096	3.22324	3.18256	2.91908	2.73296	2.83187
268	Control	74.7	Female	UTSW	Set 1	3.15491	3.07037	4.38619	2.90227	3.21627	3.26682	3.05888	3.96708	2.9589	2.50133	2.72123	4.24297	4.43251	3.1411	3.10677	2.6026	4.10508	2.7439	3.37278	3.13985	2.36342	3.29086	3.31654	2.82569	3.50178	2.60981	2.44917	3.24309	3.67092	4.20032	4.67953	4.6347	2.74834	3.25864	3.704	2.96123	2.66001	2.73151	3.2352	3.07416	3.06487	2.5012	2.80686	2.73344
269	Control	67.5	Male	UTSW	Set 4	2.87466	2.93837	4.3941	2.95966	3.0593	3.24586	3.08293	3.68026	3.026	2.51468	3.17653	4.27882	4.27334	2.88349	3.35495	2.38453	4.11534	2.72892	3.31737	3.02633	3.7295	3.13856	3.79021	2.7402	3.50206	2.40466	2.4823	2.98682	3.90287	4.34232	4.75929	4.50252	2.73408	3.25542	3.45966	2.8586	2.82743	2.59295	3.31517	3.01182	3.17333	2.4101	2.72428	2.57229
270	PD	63.9	Male	UTSW	Set 3	3.01013	2.99149	4.34857	2.8848	3.1873	3.10537	3.18988	3.57455	3.0406	2.64028	2.72981	4.1413	3.99886	2.92865	3.04575	2.71096	3.98728	2.64562	3.32871	3.2804	2.4312	3.28126	3.57513	2.71734	3.39122	2.37585	2.44201	3.27766	3.80582	3.71528	4.64137	4.4934	2.79379	3.3324	3.73888	2.92937	2.87483	2.6733	3.43974	3.47106	3.20631	2.50934	2.70808	2.83664
271	PD	55.3	Male	UTSW	Set 1	2.85727	2.93636	4.27295	2.77173	3.1345	2.99795	3.03735	3.63574	3.01845	2.44824	2.54407	3.98583	3.8036	2.95066	3.12535	2.35889	3.78815	2.55835	3.34211	3.63001	2.6219	3.73204	3.74293	2.79644	3.27701	2.68413	2.91116	3.55143	3.91871	4.88381	4.56779	4.53255	4.26822	3.31118	4.16991	2.93049	2.67191	2.61236	3.26326	3.01737	3.14971	2.85703	2.74981	2.79421
272	PD	69.2	Male	UTSW	Set 2	2.77561	3.02193	4.14925	2.98874	3.16035	2.76975	3.74981	3.74372	3.10072	2.8379	2.75328	3.82092	3.59198	3.18136	3.1412	2.59084	3.61835	2.5387	3.27802	2.9466	2.42943	3.2913	3.59388	2.73432	3.14817	2.45347	2.50826	3.32342	3.42038	4.17653	4.32868	4.57997	2.84726	3.36942	3.66277	2.98655	2.72222	2.81191	3.24366	3.10684	3.25919	2.64256	2.74421	2.72132
273	PD	74	Male	UTSW	Set 4	2.76686	2.89603	4.3284	2.79837	3.1983	2.85685	3.46216	3.53139	2.95985	2.42308	2.5649	3.85324	3.61855	3.18355	3.09538	2.52866	3.60258	2.51055	3.30438	3.67422	2.35199	3.18856	3.50621	2.63809	3.14401	2.48742	2.55715	3.35593	3.45268	4.62422	4.33378	4.61066	2.75028	3.32891	3.61499	2.96647	2.77859	2.56467	3.04968	3.08418	3.17149	2.81737	2.71508	2.7439
274	PD	76.2	Female	UTSW	Set 3	2.70148	2.96232	4.22121	2.89653	3.20129	2.86487	3.03914	3.78612	4.27547	3.04104	2.5858	3.90536	3.77267	3.23104	3.75759	2.40106	3.67177	2.51759	3.29892	2.9163	2.38775	3.23621	3.58347	2.69214	3.28407	2.43648	2.4843	3.3032	3.41219	4.43651	4.22215	4.58598	2.7635	3.2814	3.59686	2.93288	2.71088	3.00299	3.22583	3.18608	3.27337	2.6909	2.74476	2.73576
275	PD	67	Female	UTSW	Set 2	3.11448	3.01586	4.46682	2.9073	3.17635	3.41362	3.84892	3.50397	3.05396	2.80434	2.79727	4.27528	4.33603	3.00561	3.21709	2.50024	4.11006	2.74131	3.33457	3.04009	2.33586	3.32715	3.67668	2.70885	3.5853	2.57078	2.46015	3.2746	4.04355	4.15287	4.8488	4.47318	2.79975	3.26198	3.63001	2.97253	2.91233	2.70329	3.45855	3.13165	3.18887	2.70079	2.79029	2.73352
276	Control	41.4	Female	UTSW	Set 4	3.25484	3.00715	4.53324	2.875	3.12998	3.39846	3.18256	3.66032	2.89404	2.67843	2.61679	4.23849	4.26234	3.09747	3.0447	2.38166	4.14709	2.88366	3.31929	3.10938	2.43791	3.33145	3.48937	2.71867	3.5388	2.48487	2.43569	3.21859	4.13601	3.96647	4.79647	4.53868	2.67961	3.19598	3.34612	2.90563	2.80835	2.59999	3.21648	3.06081	3.03945	2.61888	2.72354	2.66455
277	PD	57.5	Male	UTSW	Set 3	2.84448	2.87812	4.10426	2.8038	3.06681	2.92314	3.06896	3.69001	2.97465	2.53148	2.75785	3.96611	3.85417	3.01961	3.07522	2.45347	3.75578	2.51362	3.22748	3.16095	2.49178	3.0271	3.73598	2.9173	3.25957	2.67806	2.62003	3.25619	3.54668	4.79536	4.46813	4.68179	2.79581	3.18735	3.43666	2.89763	2.72925	2.72304	3.24633	3.0436	3.18616	2.61784	2.62603	2.80072
278	Control	51.9	Female	UTSW	Set 4	2.80291	2.88355	3.9269	2.7632	3.18811	3.10096	3.04254	3.60198	2.8493	2.56372	2.78326	4.00319	4.0246	2.86611	2.97695	2.52205	3.95783	2.66661	3.2777	2.98614	2.41697	3.00783	3.60102	2.81198	3.39335	2.68762	2.42586	3.30281	3.7938	3.5538	4.67098	4.58541	2.76945	3.25737	3.26026	2.869	2.74547	2.80284	3.33786	3.31328	3.12914	2.4729	2.64365	2.71991
279	PD	76.4	Male	UTSW	Set 1	3.19167	2.98182	4.49469	2.83372	3.19193	3.48443	3.16844	3.62575	2.99983	2.64246	2.69819	4.4047	4.42398	3.02424	3.0484	2.49513	4.26716	2.81097	3.31122	3.07504	2.30492	3.09335	3.68221	3.20599	3.62167	2.81345	2.81385	3.16859	4.01739	3.4767	4.88535	4.58192	2.77627	3.35616	3.60679	2.92824	2.99974	2.69688	3.42027	3.05759	3.31637	2.44264	2.7859	2.5791
280	PD	72	Female	UTSW	Set 3	3.34412	2.93561	4.63249	2.82692	3.07846	3.32758	3.12395	3.84805	3.21482	2.47188	2.55047	4.32176	4.2908	3.38484	3.26069	2.42325	4.12681	2.74437	3.31158	3.21123	2.3251	3.61395	3.65598	2.61002	3.47476	2.58309	2.3969	3.23815	4.10876	4.31126	4.74975	4.32849	2.74578	3.17679	3.78401	3.08753	2.61763	2.59306	3.24986	3.12688	3.22027	2.53148	2.83078	2.83727
281	PD	59.5	Male	UTSW	Set 3	3.22019	2.92614	4.55191	2.86439	3.10326	3.47708	3.05846	3.50083	2.96628	2.57933	2.55108	4.38172	4.42885	3.06562	3.22152	2.33445	4.23852	2.79309	3.34459	3.13814	2.60379	3.26114	3.58468	2.80672	3.64415	2.62086	2.68305	3.39345	4.03406	4.33562	4.88183	4.46778	2.77546	3.25921	3.85928	2.94216	2.72827	2.8386	3.31467	3.13123	3.11671	2.69845	2.83315	2.72485
282	PD	69.5	Male	UTSW	Set 3	2.92952	2.88121	4.62721	2.8811	3.08483	3.33447	3.07221	3.63427	3.07536	2.41979	2.53555	4.20565	4.17617	3.13239	3.22518	2.33506	4.06748	2.74881	3.30827	2.9346	2.50664	3.27471	3.79253	2.97991	3.46096	2.54667	2.4682	3.40804	3.88448	3.86584	4.7463	4.47942	2.75113	3.31082	3.72455	2.89098	2.72173	2.60788	3.32397	3.16915	3.17047	3.11301	2.77203	2.7286
283	PD	65.4	Male	UTSW	Set 1	3.28883	3.02845	4.54465	2.86261	3.10701	3.42575	3.09139	3.74042	2.96095	2.68305	2.57565	4.39289	4.40531	3.02723	3.20755	2.47305	4.23583	2.72509	3.31643	3.16708	2.35603	3.57348	3.73261	2.69452	3.64588	2.67413	2.45637	3.30797	4.01226	3.60311	4.81774	4.56988	2.91281	3.29508	3.65696	3.07074	2.67173	2.65916	3.43112	3.09851	3.18116	2.66162	2.97285	2.82419
284	PD	78	Male	UTSW	Set 1	3.11704	2.94537	4.31999	2.8177	3.09461	3.41671	4.63665	3.81629	3.02555	2.51693	2.96497	4.41926	4.3793	3.20325	3.13672	2.3216	4.43147	2.79824	3.32395	3.23121	2.54045	2.95799	3.73973	2.73552	3.52642	2.52048	2.50987	3.1089	4.00156	3.909	4.73795	4.53771	2.81117	3.25057	3.3605	2.94704	2.7623	2.64128	3.40235	3.09075	3.13799	2.53719	2.76879	2.68735
285	Control	56.4	Male	PennState	Set 4	3.37352	2.91845	4.51421	2.84652	3.18938	3.69655	3.32492	3.80459	3.10243	2.53007	2.56855	4.45747	4.59255	2.96161	3.14783	2.55751	4.3878	2.97007	3.3384	3.25919	2.24229	3.3052	3.6664	2.69294	3.77274	2.52905	2.41027	2.99965	4.13571	4.36805	5.07449	4.4061	2.66238	3.14445	3.57707	2.84893	2.64816	2.5876	3.49	3.01026	3.01611	2.48159	2.80065	2.52061
286	Control	63.5	Female	PennState	Set 2	3.33558	3.05208	4.44688	2.97676	3.14925	3.51757	3.14746	3.93185	3.18659	2.63998	2.94675	4.50926	4.64786	3.26404	3.10633	2.43917	4.42572	2.94384	3.39471	3.24819	2.30103	3.16346	3.68494	2.67431	3.82599	2.70312	2.56703	3.20142	4.25348	3.67861	4.93622	4.56978	2.74492	3.1813	3.61462	2.99961	2.79934	2.70321	3.53715	3.10178	3.16394	2.80618	2.86243	2.5904
287	Control	55.9	Female	PennState	Set 3	3.4612	2.94905	4.3437	2.88885	3.09444	3.924	3.06543	3.83285	2.99374	2.65398	2.69618	4.51057	4.6919	2.91587	2.93932	2.31869	4.70833	3.1084	3.39698	3.51924	2.3442	3.07965	3.39561	2.72648	3.92339	2.66039	2.4612	3.2442	3.98586	4.32971	5.12194	4.66396	2.68052	3.11277	3.50788	2.8101	2.89938	3.19587	3.55717	3.10387	2.91514	2.41481	2.84448	2.58995
288	PD	66.6	Male	PennState	Set 3	3.37513	3.06996	4.55428	2.91766	3.07096	3.67152	3.21232	4.09142	2.82834	2.43712	2.54481	4.49683	4.56213	2.91981	3.01376	2.28623	4.37942	2.89977	3.38236	3.34941	2.68215	3.03068	3.40856	2.71542	3.79964	2.53945	2.56277	3.24509	4.32118	4.17524	5.02264	4.53127	2.75496	3.21005	3.4747	3.03447	3.07704	2.79274	3.47989	3.10415	3.15436	2.64513	2.85009	2.55352
289	Control	66.6	Male	PennState	Set 1	3.5864	3.05945	4.5329	2.96802	3.04269	3.9187	3.19557	3.66089	2.86427	2.52724	2.63629	4.61522	4.75788	2.92169	3.07133	2.39322	4.48698	3.06636	3.40927	3.3079	2.28533	2.95999	3.57697	2.68931	3.9663	2.78197	2.36959	3.09493	4.19203	4.04412	5.16221	4.65422	2.7113	3.33407	3.2479	2.83321	2.87818	2.67633	3.59798	3.05026	3.13966	2.32201	2.87198	2.56478
290	PD	67.3	Male	PennState	Set 5	3.44706	2.99629	4.59614	3.06412	3.06573	3.62486	3.23885	4.21553	2.89982	2.51055	2.57967	4.5153	4.55498	3.10401	3.00445	2.31006	4.4204	2.92226	3.3377	3.19631	2.59572	2.99348	3.1687	2.77822	3.72715	2.67477	2.43632	3.3689	4.16517	3.76291	4.92536	4.57414	2.93626	3.27245	3.6027	2.90059	2.75534	2.68043	3.54392	3.03667	3.13268	2.71332	2.89326	2.76455
291	PD	78.5	Female	PennState	Set 3	3.30797	2.92829	4.48894	2.88513	3.09916	3.64477	3.05262	3.84534	2.90423	2.51388	2.63053	4.46229	4.62172	3.0054	3.21548	2.53593	4.3861	3.00617	3.34025	3.14461	2.28103	3.10243	3.48353	2.65571	3.72286	2.67925	2.36097	3.19618	4.15237	4.37036	5.0019	4.56309	2.71391	3.14579	3.48544	2.87489	2.72575	2.61331	3.58029	3.02371	3.11109	2.60282	2.8105	2.5311
292	Control	62.5	Male	PennState	Set 1	3.36948	3.04867	4.48024	2.88638	3.08767	3.60964	3.26623	3.7954	2.88377	3.12195	2.63357	4.47926	4.56421	3.00655	3.04112	2.46687	4.4247	2.91461	3.39912	3.16729	2.37731	2.95966	3.86238	2.74695	3.73975	2.54864	2.94581	3.02111	4.18117	4.09751	5.00056	4.56136	2.76819	3.29343	3.51953	2.88298	2.85003	2.61458	3.53895	3.06919	3.05675	2.8311	2.81598	2.67925
293	PD	63.4	Female	PennState	Set 5	3.56017	2.99264	4.74151	2.88275	3.06896	3.69796	3.20033	3.67211	2.94265	2.66134	2.67815	4.51857	4.6284	3.30797	3.11896	2.32654	4.43739	2.94787	3.29409	3.19568	2.41597	3.26335	3.58394	2.66717	3.78264	2.70157	2.3483	3.10752	4.13716	4.60746	4.98261	4.57725	2.72616	3.32991	3.70314	2.92241	2.70355	2.75679	3.42426	3.13545	3.27485	2.6981	2.85009	2.69055
294	PD	67.7	Female	PennState	Set 1	3.4208	2.99123	4.65114	2.884	3.14261	3.67358	3.14996	3.57092	2.91787	2.55413	2.61087	4.47173	4.57277	3.13669	3.16352	2.34223	4.4248	2.93732	3.40064	3.14962	2.29885	3.20246	3.37339	2.66077	3.76221	2.63709	2.41044	3.10175	4.13557	3.67189	4.99603	4.60968	2.7829	3.28468	3.73094	2.87477	2.80462	2.61109	3.48186	3.05196	3.14712	2.59483	2.90693	2.63959
295	PD	80.3	Male	PennState	Set 3	3.54495	2.85552	4.80966	2.82217	3.02259	3.59576	3.051	3.64708	2.9488	2.41647	2.5934	4.5417	4.55918	3.09065	3.25864	2.96722	4.42766	2.91408	3.2511	3.17866	2.28466	3.07994	3.78231	2.57553	3.68523	2.7277	2.44091	3.20737	4.19076	3.87374	4.98902	4.50799	2.75259	3.26788	3.62461	2.84305	2.68151	2.57089	3.32537	3.08393	3.26837	3.04005	2.89812	2.70706
296	PD	63.4	Female	PennState	Set 3	3.20575	2.92163	4.43766	2.92804	3.13593	3.30846	3.0825	3.49128	2.99414	2.5636	2.62459	4.25688	4.23952	3.36498	3.38824	2.32263	4.39964	2.7926	3.27416	3.03583	2.40671	3.25909	3.4298	2.69461	3.50235	2.57031	2.52492	3.13504	4.00902	3.92117	4.67643	4.65534	2.78025	3.2397	3.58022	2.93069	2.72509	2.61342	3.3012	3.08454	3.10673	2.53186	2.76945	2.63749
297	PD	58.5	Female	PennState	Set 3	3.31727	2.96685	4.52065	2.82092	3.04844	3.42108	3.11902	3.67174	2.95434	2.53681	2.60713	4.39146	4.35976	2.931	3.15728	2.36847	4.14266	2.74695	3.23697	3.13903	2.29248	3.07221	3.31542	2.71399	3.53441	2.66549	2.38003	3.3195	4.0443	4.26856	4.83093	4.51746	2.70303	3.21008	3.774	2.8875	2.72156	2.59583	3.46145	3.00372	3.27506	2.83544	2.74461	2.70749
298	Control	77.1	Female	PennState	Set 3	3.12924	2.96741	4.6421	2.90309	3.07849	3.58825	3.20178	3.79234	3.06718	2.43281	2.58252	4.46442	4.50737	3.17158	3.06021	2.30125	4.27163	2.85503	3.3323	3.23348	2.37676	3.31334	3.55763	2.66642	3.60936	2.64246	2.72892	3.34475	4.07695	3.77064	4.91637	4.63875	2.82191	3.10531	3.67147	2.83734	3.02239	2.62921	3.37833	2.98892	3.23734	2.63859	2.78965	2.74414
299	PD	78.2	Male	PennState	Set 1	3.40924	2.99158	4.34033	2.9267	3.07555	3.49372	3.09896	4.12583	2.95342	2.52388	2.62767	4.40903	4.43775	3.08853	3.15821	3.214	4.28883	2.77181	3.28535	3.1052	2.31931	3.07048	3.95983	2.716	3.61578	2.62024	2.48015	3.39088	4.09765	4.03214	4.80367	4.59737	2.74523	3.30272	3.6706	2.91693	2.83238	3.4669	3.38879	3.1717	3.19989	2.88417	2.81017	2.70766
300	PD	68.5	Male	PennState	Set 1	3.11558	2.93273	4.56872	2.75511	3.07408	3.22626	3.31357	3.60555	2.98073	2.50691	2.61773	4.20971	4.14803	3.24812	3.45297	2.33062	4.04755	2.70312	3.26839	3.12195	2.44576	3.23226	3.77109	2.65916	3.42452	2.60831	2.59106	3.33276	3.876	4.60713	4.59731	4.53949	2.83985	3.30399	3.85734	2.93747	2.63719	2.74036	3.32379	3.10044	3.29759	2.83708	2.82814	2.89498
301	PD	65.7	Female	PennState	Set 3	3.26734	2.89664	4.66559	2.82814	3.12542	3.4914	3.07258	3.85034	2.91073	2.4442	2.5611	4.47703	4.49005	3.34852	3.2045	2.33885	4.23393	2.7751	3.36528	3.19401	2.33646	3.25515	3.46241	2.61119	3.69034	2.66361	2.41631	3.157	3.96594	3.59066	4.92981	4.41179	2.72997	3.13101	3.55583	2.83251	2.67569	2.58354	3.45975	2.99069	3.20715	2.78633	2.79477	2.64758
302	PD	76.3	Male	UTSW	Set 2	3.20186	3.07229	4.39549	3.14709	3.22068	3.39259	3.13707	3.54255	3.12057	2.59195	2.66876	4.40155	4.45753	2.89669	4.8554	2.44075	4.19481	2.83065	3.37392	3.14588	2.46374	3.02177	3.88612	2.80202	3.62372	3.15351	2.69845	3.1799	4.02085	3.641	4.75756	4.54576	2.83569	3.29179	3.45812	3.81426	2.72762	2.67761	3.49008	3.13434	3.12034	2.5012	2.81598	2.68494
303	PD	62.1	Male	UTSW	Set 1	3.22732	2.9689	4.37352	2.86516	2.97391	3.5083	3.15152	3.74433	3.04017	2.62428	3.31037	4.47407	4.44938	3.08286	2.98905	2.40192	4.41123	2.85625	3.30064	3.33784	3.54095	3.2014	3.51026	2.71667	3.67356	2.37985	2.40432	3.34143	4.01891	4.14545	4.92584	4.64201	2.75944	3.16247	3.66344	2.89293	2.85612	2.66058	3.49589	3.08386	3.10738	2.97239	2.78838	2.66633
304	PD	77.6	Female	UTSW	Set 2	3.35524	3.03133	4.51478	2.93389	3.16909	3.41537	3.23835	3.99328	3.07489	2.59977	2.56867	4.46693	4.47671	3.15106	3.45567	2.4221	4.44092	2.87315	3.37566	3.18676	2.34674	3.20831	3.37493	2.65485	3.66871	2.61962	2.4062	3.22139	3.82359	4.4163	4.95062	4.60036	2.81365	3.18432	3.59862	2.96839	2.77283	2.5955	3.33419	3.13152	3.27138	2.60831	2.80936	2.81776
305	PD	58	Female	UTSW	Set 3	2.91929	2.9103	4.35007	2.92988	3.17551	3.27937	3.15996	3.74518	3.21746	2.63428	2.5458	4.12967	4.06253	3.47611	3.2417	2.34301	4.48	2.69592	3.32412	4.07699	2.37014	3.67259	3.42126	2.76574	3.4137	2.77743	2.51943	3.20575	3.82208	4.3646	4.73657	4.61109	2.77561	3.21992	4.1969	3.00156	2.71717	2.59671	3.33724	3.28488	3.19791	2.79831	2.71029	2.718
306	PD	53.7	Female	UTSW	Set 4	3.35852	3.03007	4.49555	2.85406	3.05873	3.60895	3.17275	3.86174	2.89581	2.47494	2.51812	4.41526	4.53844	3.13293	3.22365	2.21405	4.41248	2.90709	3.34669	3.43675	2.26951	3.1478	3.7316	2.66106	3.7414	2.48273	2.36511	3.07806	4.26401	4.09151	4.98632	4.58886	2.72933	3.13312	3.21638	3.05419	2.70944	2.53555	3.33662	3.05918	3.14098	2.62675	2.81657	2.56431
307	PD	68.7	Male	UTSW	Set 4	3.16776	2.85156	4.53077	2.78305	3.08052	3.44254	3.11664	4.02737	2.86153	2.5832	2.60455	4.26839	4.3364	3.00728	3.16209	2.37566	4.16124	2.75059	3.2393	3.09927	2.3126	3.16873	3.38553	2.70663	3.55199	2.6981	2.60649	3.18636	4.02567	4.19059	4.79357	4.48151	2.69258	3.21985	3.52647	2.85437	2.80318	2.64933	3.35112	3.08529	3.16271	2.83487	2.69285	2.68886
308	PD	52.6	Female	UTSW	Set 3	3.12441	2.92696	4.44062	2.84936	3.09416	3.50058	3.11294	3.45709	2.88992	2.56761	2.57955	4.33456	4.45238	3.09167	3.08189	2.33001	4.18019	2.8374	3.36713	3.04191	2.427	3.3067	3.60583	2.72214	3.63096	2.59605	2.53084	3.18038	4.14752	3.90787	4.86814	4.52837	2.73584	3.14016	3.50277	2.84466	2.84973	2.53567	3.44426	2.99612	3.09054	2.81325	2.80468	2.59207
309	PD	75.1	Female	UTSW	Set 5	3.29909	2.96501	4.53237	2.90811	3.10724	3.49915	3.23754	3.8681	2.85491	2.49886	2.60595	4.48794	4.55692	2.98731	3.03011	2.38686	4.3727	2.78986	3.32154	3.19824	2.41111	2.9805	3.25773	2.6861	3.6463	2.47813	2.81238	3.2737	3.74858	3.66645	4.92572	4.51743	2.77283	3.20542	3.41427	2.9127	2.66605	3.35985	3.52115	3.08916	3.19223	2.702	2.78376	2.72485
310	PD	71.9	Female	UTSW	Set 1	3.06741	2.96407	4.50151	2.83746	3.07438	3.32801	3.04372	3.65815	2.94944	2.54357	2.55775	4.27544	4.15773	3.23676	3.16107	2.39811	4.11156	2.77641	3.34459	3.01737	2.42308	3.45173	3.74993	2.69949	3.45332	2.69897	2.54876	3.26818	4.01396	4.56716	4.73932	4.78505	2.77546	3.25069	3.79424	2.8888	2.79	2.5841	3.46307	3.17438	3.10867	2.49513	2.72016	3.05057
311	PD	56.5	Male	UTSW	Set 4	3.15546	2.98896	4.47168	2.79484	3.10758	3.24267	3.15643	4.07622	2.8979	3.12113	2.53403	4.25407	4.22145	2.99304	3.0821	2.30685	4.13764	2.76358	3.29616	3.09823	2.39358	3.21304	3.71223	2.68646	3.47942	2.46657	2.56573	3.38421	4.01744	3.81206	4.69289	4.52062	2.77181	3.29433	3.61216	2.99264	2.65427	2.89014	3.27487	3.06251	3.12869	2.44948	2.84292	2.61416
312	PD	62.1	Male	UTSW	Set 1	3.13956	3.01191	4.49355	2.91976	3.15455	3.46226	3.14295	3.82692	2.98137	2.49513	2.78866	4.35078	4.38229	2.90854	3.21746	2.36829	4.30767	2.81908	3.43032	3.14114	2.50188	3.34939	3.57259	2.74663	3.64815	2.63033	2.47188	3.26696	4.06609	4.28752	4.84942	4.65873	2.78233	3.17231	3.90735	2.94315	2.72965	2.62076	3.43412	3.05138	3.05515	2.67943	3.70509	2.64058
313	PD	68.3	Female	UTSW	Set 2	3.46764	3.18696	4.17147	3.10133	3.16744	3.95313	3.14408	3.61528	3.06692	2.6505	3.15317	4.58032	4.84393	2.93566	3.04941	2.3189	4.50418	3.22871	3.51414	3.54894	2.15594	2.79218	3.96345	2.94621	4.02107	2.59649	2.52956	3.25054	3.87298	3.84647	5.09907	4.49498	2.69223	2.98976	3.32317	2.74811	2.67806	2.58647	3.74278	3.11431	3.08368	2.65312	2.80983	2.4633
314	PD	62.2	Male	UTSW	Set 2	3.53011	2.96483	4.34644	2.92319	3.2145	3.90365	3.19354	3.49554	3.22256	2.62542	2.71096	4.52136	4.76247	2.71892	2.87564	2.49872	4.46359	3.27644	3.47585	3.3999	2.2971	2.69914	3.87656	2.92132	4.06735	2.6465	2.56585	3.15272	3.92584	3.97626	5.10754	4.55214	2.74531	3.20461	3.3739	2.84745	2.84844	2.72599	3.80319	3.17011	3.11624	2.51878	2.84954	2.62304
315	PD	54.5	Female	UTSW	Set 2	3.12172	3.02518	4.37327	2.92557	3.17269	3.25334	3.11086	3.89719	2.95871	3.01912	2.60336	4.30844	4.26728	2.998	3.19736	2.40603	4.14257	2.77757	3.4008	3.38808	3.24652	3.15424	3.78638	2.75404	3.56471	2.53593	2.5783	3.29488	3.96681	4.35218	4.71364	4.62114	2.86504	3.21107	3.5906	2.99463	2.79699	2.64187	3.31739	3.02193	3.18327	2.64197	2.81684	2.73183
316	PD	83	Male	UTSW	Set 4	2.95525	2.92952	4.45169	2.8613	3.19413	3.12021	3.02999	3.86307	2.95942	2.41044	2.54765	4.05121	3.98556	3.43446	3.36297	2.2833	4.04068	2.57921	3.30912	3.17918	2.3742	3.29776	2.16938	2.71584	3.35618	2.51121	2.55907	3.5945	3.52921	3.92298	4.46232	4.50081	2.75005	3.3699	3.90485	2.99207	2.61289	2.64306	3.34286	3.26818	3.28742	3.16286	2.73886	2.82575
317	PD	70.6	Male	UTSW	Set 2	3.33193	2.98046	4.46864	2.99282	3.10833	3.68221	3.13767	3.73349	3.02481	2.63749	2.71941	4.46108	4.50471	3.14718	3.0456	2.46953	4.33419	2.86917	3.34698	3.56442	2.49762	3.04021	3.78464	2.78888	3.71421	2.69002	2.81017	3.50303	4.1119	3.55296	4.87816	4.48062	2.78211	3.2463	3.46195	2.91787	2.86829	2.7328	3.51963	3.14832	3.19612	2.61384	2.8171	2.64797
318	PD	56	Male	UTSW	Set 2	3.12678	2.94265	4.26719	2.90585	3.12872	3.23535	3.16655	3.62099	3.01115	2.62439	2.65858	4.28603	4.28987	3.02617	3.0732	2.51746	4.1818	2.67624	3.30844	3.20014	2.47188	3.11267	3.48446	2.93862	3.40379	2.39041	2.53517	3.06885	3.97275	4.16205	4.56664	4.64658	2.85649	3.3761	3.52586	2.94503	2.77873	2.73448	3.40331	3.09927	3.23073	2.60563	2.76515	2.79525
319	Control	53.5	Female	UTSW	Set 3	2.9553	2.88309	4.30118	2.84628	3.14709	3.23279	3.05281	3.48342	3.07243	4.05928	2.71012	4.11643	4.18824	3.40343	3.13767	2.32654	3.94326	2.63789	3.34021	3.03571	2.44295	3.31597	3.6909	2.80611	3.39702	2.53529	2.95415	3.37249	3.86329	4.25245	4.53539	4.6068	2.74943	3.24405	3.64594	2.92449	2.67403	2.65011	3.1177	3.07148	3.12444	2.55618	2.71257	2.67925
320	PD	56.7	Female	UTSW	Set 3	3.33774	2.9565	4.46831	2.93515	3.09816	3.56097	3.23603	3.48441	2.90773	2.50311	2.62315	4.4277	4.50291	3.0122	3.04489	2.38382	4.28171	2.88795	3.37802	3.16997	2.3092	3.43016	3.59264	2.65283	3.6972	2.64038	2.38775	3.28425	3.73532	3.28767	4.92908	4.7194	2.73727	3.14786	3.61777	2.84985	2.74648	2.64147	3.55834	2.99572	3.06206	2.28443	2.78796	2.62951
321	PD	70	Male	PennState	Set 3	3.12956	3.07137	4.55095	3.01716	3.18395	3.2953	3.07471	3.76687	2.86022	2.56396	3.64881	4.23384	4.15427	3.24279	3.00638	2.54617	4.0138	2.7328	3.37568	2.99952	2.38202	3.24452	3.19229	2.66087	3.44375	2.53288	2.40088	3.32416	3.89043	4.49729	4.7185	4.62321	2.79616	3.2174	3.72291	3.15734	3.27439	2.60021	3.40688	3.10391	3.40705	2.55715	2.7673	2.83467
322	PD	68.7	Female	PennState	Set 1	3.18622	2.9795	4.6472	2.87512	3.12538	3.33474	3.11767	3.71557	2.97786	2.47986	2.60304	4.35305	4.29391	3.16459	3.16224	2.36996	4.15824	2.74772	3.28744	3.10397	2.44747	3.79111	3.30743	2.67797	3.48561	2.55943	2.64631	3.39405	4.07382	3.82933	4.68903	4.52818	2.78873	3.27154	3.85543	2.90752	2.67089	2.59494	3.34141	3.08711	3.19382	2.68815	2.80855	2.75274
323	Control	71.2	Male	PennState	Set 5	3.22781	3.11076	4.3191	2.90854	3.15878	3.4427	3.19036	3.96127	2.95163	2.57217	2.62211	4.3939	4.41054	3.10034	2.96019	2.38489	4.33456	2.79865	3.42116	3.08296	2.43807	3.11697	3.32828	2.7406	3.62962	2.37803	2.42635	3.39201	4.21566	3.82342	4.81968	4.56257	2.78504	3.34729	3.43527	2.97155	2.77466	2.64611	3.38977	3.17528	3.03048	2.56667	2.79456	2.67633
324	PD	80.8	Male	PennState	Set 1	3.19604	3.00587	4.40236	2.98767	3.14167	3.37003	3.16655	3.5537	3.2409	2.62397	2.72916	4.25612	4.27481	3.35224	3.10264	2.43712	4.12653	2.71231	3.30142	3.12437	2.35564	3.07397	3.80019	2.69975	3.55168	2.54008	2.56396	3.24841	3.52611	4.34779	4.68994	4.45509	2.76552	3.6023	3.72973	2.99791	2.95299	2.64601	3.33353	3.26304	3.30662	2.79176	2.80875	2.74687
325	PD	67	Male	PennState	Set 2	3.10609	2.94836	4.40689	2.8947	3.09674	3.38383	3.1839	4.07561	2.981	2.57657	2.74889	4.28356	4.33911	3.23348	3.03222	2.58195	4.16716	2.67265	3.30944	3.05408	2.70544	3.69829	3.82644	3.12333	3.63102	3.09587	2.70432	4.00405	4.08396	3.67026	4.77295	4.64085	3.33323	3.22742	3.95373	2.88173	2.81987	2.77004	3.62811	3.37457	3.30005	3.21598	2.76455	2.59162
326	PD	54.3	Male	PennState	Set 5	3.22559	2.97095	4.6208	2.83575	3.25547	3.50909	3.18605	3.7684	2.9174	2.9427	2.63327	4.4184	4.43325	3.04273	3.08073	2.44778	4.31853	2.77822	3.48893	3.2389	2.38075	3.02514	3.5623	2.77627	3.61633	3.0975	2.76612	3.21133	4.17157	3.51308	4.89257	4.64287	2.77488	3.39585	3.4381	2.92973	2.75717	2.66077	3.41775	3.06296	3.14548	2.54008	2.85594	2.64777
327	PD	77.5	Female	PennState	Set 1	2.91387	2.95766	4.30438	2.85992	3.13542	2.97308	3.09545	3.58305	3.06793	2.47929	2.56844	4.06861	3.95842	3.51352	3.09325	2.36773	4.06219	2.51508	3.23897	2.98614	2.42813	3.18253	3.56953	2.70876	3.35031	2.36605	3.17044	3.3966	3.86964	3.977	4.38776	4.48304	2.79532	3.49175	3.66319	2.98105	2.7026	2.5989	3.42146	3.2274	3.3027	2.83853	2.78916	2.8367
328	PD	71.5	Female	PennState	Set 2	3.20534	3.01837	4.4968	2.98565	3.15002	3.27473	3.18679	3.93256	3.07254	2.49638	3.93524	4.31846	4.26705	3.30488	3.27054	2.36829	4.24674	2.67988	3.27563	3.23644	2.39252	3.33907	3.61606	2.77371	3.50632	2.43743	2.52802	3.23388	4.167	4.02497	4.64241	4.41605	2.84373	3.24363	3.81069	3.12169	2.74343	2.68359	3.26162	3.21898	3.37018	2.57368	2.81311	2.8635
329	PD	67	Male	PennState	Set 4	3.08558	2.94547	4.48162	2.804	3.09961	3.37134	3.22225	3.96741	2.90298	2.44731	2.52075	4.28053	4.28646	3.04844	3.02131	2.34947	4.17788	2.6932	3.32558	3.05987	2.42521	3.11327	3.68792	2.6988	3.56334	2.44963	2.4133	3.12336	4.04122	3.8705	4.73218	4.5619	2.75105	3.25003	3.5106	2.89614	2.65706	2.62972	3.3311	3.00411	3.14814	2.67916	2.71248	2.56879
330	PD	73.1	Male	PennState	Set 3	2.98691	2.88868	4.41051	2.90687	3.13149	3.11975	3.04778	3.76218	3.26956	2.55606	2.57715	4.15937	4.11146	3.05786	2.97493	2.38471	3.92537	2.67247	3.31582	3.03794	2.36399	3.07907	3.59092	2.67052	3.39768	2.65734	2.45163	3.61545	3.82296	3.59656	4.56565	4.49497	2.77597	3.29488	3.54632	2.91339	2.70053	2.61763	3.62696	3.07613	3.23967	2.79295	2.67431	2.71113
331	Control	70.5	Female	PennState	Set 1	2.99865	3.01932	4.41728	2.94517	3.14016	3.11641	3.08511	3.81688	3.06569	2.51135	2.64493	4.11675	4.04108	3.15094	3.19276	2.35545	4.06258	2.70952	3.32789	3.07555	2.54095	3.43331	3.61013	2.71634	3.41833	2.60681	2.69705	3.2816	3.89301	3.83115	4.55774	4.48219	2.81671	3.32455	3.80928	2.91318	2.69469	2.61511	3.22386	3.1272	3.16994	2.62808	2.75113	2.63256
332	PD	64.1	Male	PennState	Set 4	2.82795	3.08016	4.46803	2.83715	3.13716	2.98932	3.03475	3.98873	3.35689	2.40243	2.51068	4.09993	3.97745	3.151	3.14829	2.13925	3.82733	2.44436	3.28598	3.06483	2.31848	3.44246	3.51516	2.68386	3.21155	2.37658	2.4442	3.34319	3.65597	4.41243	4.36628	4.58452	2.70131	3.47397	3.86515	2.97067	2.55218	2.61098	3.2096	3.17351	3.26342	2.86593	2.74827	2.72876
333	Control	69.3	Female	PennState	Set 2	2.96284	2.9825	4.42522	2.93697	3.16557	2.95027	3.12898	3.95006	3.04198	2.53668	2.57078	4.0907	3.93277	3.10755	3.21147	2.38561	3.86046	2.56086	3.34922	3.09819	2.39985	3.30683	3.66279	2.68797	3.34622	2.52763	2.65031	3.2447	4.07644	3.87377	4.64024	4.57101	2.87332	3.33375	3.76623	2.95684	2.66596	3.16631	3.33925	3.07591	3.28021	2.28758	2.82066	2.81305
334	PD	53	Male	PennState	Set 2	3.19112	2.93278	4.51725	2.85224	3.12166	3.54401	3.13415	3.68679	3.03603	2.51561	2.62086	4.44955	4.47506	2.92007	3.08153	2.45515	4.30828	2.85926	3.3796	3.3632	2.42029	3.21402	3.67526	2.7888	3.68746	2.53656	2.55931	3.16498	4.09583	4.1946	4.97824	4.58968	2.85685	3.23982	3.51937	2.89933	2.76395	2.66342	3.48856	3.04009	3.17132	2.40123	2.80003	2.6131
335	Control	69.1	Female	PennState	Set 1	2.93465	2.94968	4.44723	2.87529	3.17964	2.95197	3.05392	3.8715	3.09447	2.48387	2.58894	3.93708	3.84031	3.29813	3.37902	2.55315	3.7321	2.85643	3.33856	3.06703	2.55715	3.29466	3.7913	2.77988	3.29387	2.5799	2.50596	3.24017	3.50682	3.51582	4.443	4.6188	2.81538	3.29168	3.65525	3.00178	2.66773	2.66764	3.22541	3.14048	3.22024	2.5437	2.69627	2.82808
336	Control	63.3	Female	PennState	Set 1	3.15951	2.99233	4.59652	2.84504	3.20474	3.33086	3.18355	3.47	2.95202	2.45834	2.76574	4.34659	4.27789	2.943	3.19318	2.37712	4.21039	2.68034	3.40759	3.03314	2.3485	3.27754	3.54177	2.70148	3.5292	2.63478	2.41664	3.22331	4.12375	4.13231	4.8863	4.44523	2.8251	3.38943	3.64956	2.97836	2.81823	2.61878	3.41404	3.1294	3.0728	3.08304	2.81325	2.74218
337	PD	75.3	Male	PennState	Set 1	3.31023	2.98614	4.4434	3.1628	3.06483	3.39517	3.1125	3.58451	2.93717	2.55691	2.57113	4.39181	4.41517	3.02865	3.14255	2.31952	4.27272	2.89293	3.28228	3.5035	2.32056	3.02473	3.81664	2.77764	3.60537	2.61763	2.53504	3.19565	4.23233	4.41976	4.8271	4.48938	2.90227	3.37956	3.5908	2.87181	2.75702	2.61574	3.43197	4.07265	3.10496	2.51996	2.83359	2.67043
338	PD	67.4	Female	PennState	Set 3	3.03407	2.89878	4.4876	2.83872	3.13944	3.27665	3.03209	3.87179	2.98816	2.5339	2.59218	4.2259	4.21113	3.5102	3.17952	2.48159	4.03608	2.70329	3.40386	3.07463	2.40739	3.42047	3.36665	2.71775	3.46288	2.60927	2.56312	3.1882	4.12069	4.01854	4.63499	4.50752	3.22277	3.27671	3.52565	2.93616	2.71917	2.57229	3.33662	3.11929	3.15424	2.87518	2.77444	2.80848
339	Control	69.2	Male	PennState	Set 2	3.3668	2.99498	4.27745	2.83998	3.06748	3.64372	3.12431	4.00913	2.99123	2.68895	2.74609	4.41078	4.51833	3.10605	3.06074	2.41229	4.34584	2.84547	3.31235	3.38945	2.37438	3.10921	3.45321	2.72665	3.70052	2.59162	2.4627	3.34887	4.06437	4.49793	4.77203	4.55739	2.80916	3.24539	3.58925	2.96652	2.71559	2.68151	3.46091	3.07642	3.20093	2.32408	2.76738	2.68637
340	PD	66.9	Female	PennState	Set 1	3.02755	2.92732	4.5117	2.71975	3.15275	3.08041	3.1065	3.3999	3.07074	3.581	2.89982	4.13471	4.0515	3.16764	3.42155	2.43201	3.90476	2.57761	3.3199	3.24716	2.40671	3.233	3.62707	2.72713	3.37118	2.60141	2.80106	3.46829	3.79884	4.38285	4.52748	4.60103	2.80284	3.43359	3.90135	2.95066	2.69082	2.69408	3.24785	3.16613	3.20003	2.89109	3.02946	2.75846
341	PD	67.7	Female	PennState	Set 1	3.19989	2.99401	4.51205	2.87898	3.08088	3.37865	3.15718	4.29259	2.98753	2.46359	2.61584	4.37261	4.37475	3.18053	3.15253	2.36436	4.23105	2.77452	3.29314	3.14088	2.46613	3.16838	3.5782	2.66941	3.55569	2.53782	2.52905	3.3385	4.11864	3.42388	4.77444	4.54548	2.8917	3.25876	3.70513	3.13236	2.70303	2.58274	3.38986	3.12522	3.21325	3.03495	2.80645	2.8396
342	PD	59.4	Female	PennState	Set 1	3.08983	2.95153	4.40056	2.81796	3.18421	3.03535	3.03771	3.44334	3.05473	2.57101	2.57368	4.01808	3.9398	3.35174	3.19338	2.42813	3.86471	2.56146	3.3179	3.0993	2.50433	3.09694	3.35209	2.65811	3.28823	2.63769	3.02934	3.31595	3.45498	4.262	4.44513	4.64781	2.76118	3.44688	3.79876	2.96778	2.65186	2.63619	3.29535	3.13656	3.20377	2.53071	2.73151	2.72526
343	Control	81.3	Male	PennState	Set 2	3.20742	2.97534	4.60684	2.88717	3.14737	3.39914	3.15116	3.96594	3.12284	2.44669	2.62706	4.34555	4.36212	3.2845	3.1767	2.51786	4.27971	2.81445	3.34155	4.24219	2.71858	3.31513	3.82892	2.73823	3.58514	2.57276	2.54925	3.23454	4.12917	5.10526	4.7799	4.53747	2.86747	3.38023	3.71249	2.9425	2.75694	2.63809	3.35297	3.15014	3.27437	2.74601	2.85144	2.86058
344	PD	63.5	Male	UTSW	Set 5	3.4314	2.98905	4.69531	2.92226	3.16268	3.59292	3.20556	3.95384	2.87869	2.59218	2.57217	4.41203	4.4473	3.31351	3.11704	2.37822	4.37327	2.83765	3.3807	3.3385	2.57623	3.11364	3.5313	2.71892	3.64657	2.57726	2.48714	3.30014	4.0866	3.87872	4.90246	4.5296	2.76589	3.23603	3.68423	2.99743	2.75785	2.67413	3.4757	3.02469	3.12775	2.54642	2.8072	2.69609
345	PD	51.6	Male	UTSW	Set 4	3.07624	2.94719	4.28909	2.79678	3.04716	3.14192	3.31817	3.87473	3.01334	2.64768	2.58928	4.1697	3.89785	3.11133	3.04509	2.35025	3.8732	2.66876	3.30285	3.37791	2.40088	2.94709	3.43971	2.64493	3.43615	2.43902	2.33726	3.22433	3.47375	3.48585	4.49317	4.57524	2.81763	3.42935	3.47302	2.90124	2.65447	2.71037	3.53629	2.97653	3.03104	2.95027	2.74288	2.66417
346	PD	61.3	Male	UTSW	Set 5	3.24262	2.94414	4.56119	2.83601	3.14298	3.27885	3.1821	4.07805	3.0943	2.53352	2.58883	4.32696	4.26998	3.08945	3.21611	2.59184	4.14082	2.66605	3.31587	3.1664	2.45788	3.22745	3.8424	2.66398	3.45179	2.52284	2.94419	3.2546	3.86704	4.23722	4.67687	4.50287	2.79505	3.2975	3.87865	2.97294	3.12415	2.5989	3.43433	3.09177	3.2079	2.63468	2.7332	2.76589
347	PD	71.2	Female	UTSW	Set 4	2.85655	2.98807	4.42683	2.82724	3.21603	3.09181	3.03036	3.82469	2.91073	2.51996	2.53352	4.05751	4.03193	3.22999	3.22819	2.36135	3.84821	2.57276	3.39016	3.01907	2.38846	3.30707	3.43629	2.84887	3.32568	2.53567	2.46953	3.16453	3.8652	4.30365	4.52793	4.53836	2.7876	3.23967	3.76681	2.92247	2.6535	2.67367	3.37543	2.96548	3.10985	2.52763	2.718	2.64335
348	PD	71.5	Female	UTSW	Set 4	2.91169	2.9185	4.42411	2.83835	3.0645	3.02788	2.9997	3.96889	2.96137	2.71792	2.54802	4.04735	3.92398	3.18876	3.27372	2.32263	3.92409	2.58861	3.31292	3.48232	2.37912	3.24726	3.63736	2.60217	3.30995	3.01678	2.56714	3.35145	3.74497	3.63224	4.48742	4.54385	2.75717	3.32241	3.65338	2.85236	2.61711	2.5832	3.09816	3.15161	3.13938	2.57921	2.65011	2.75266
349	PD	51.9	Female	UTSW	Set 4	3.10387	2.88173	4.25672	2.72477	3.10748	3.32478	3.15439	3.99669	3.00839	3.50121	2.53995	4.16272	4.22755	3.08739	3.05858	2.35044	4.13246	2.71617	3.4263	3.40737	2.35353	2.96755	3.56076	2.77597	3.47308	2.52231	2.32469	3.23246	3.94705	4.22363	4.6676	4.52642	2.72835	3.10161	3.47638	2.87938	2.76849	2.66867	3.45103	2.98655	3.22303	2.65982	2.65706	2.71692
350	PD	54.2	Male	UTSW	Set 4	2.97859	2.92988	4.27623	2.83607	3.16322	3.30354	3.09826	3.99765	2.97722	2.48911	2.58973	4.09449	4.05891	3.05618	2.96816	2.3298	4.14486	2.64807	3.32471	3.20121	2.48187	3.07166	3.49944	3.39872	3.40274	2.43056	2.4877	3.32995	3.84223	4.63291	4.61525	4.42957	2.77444	3.31971	3.67273	2.951	2.69723	2.64424	3.2816	3.06833	3.07972	2.43775	2.70226	2.63879
351	Control	52.2	Female	UTSW	Set 3	3.01708	3.03383	4.52842	2.87262	3.19543	3.25166	3.10857	3.92828	3.001	2.61962	2.89287	4.20136	4.15237	3.23825	3.19568	2.56773	4.00132	2.64904	3.45769	3.09719	2.44138	3.25305	3.62227	2.78433	3.48528	2.57565	2.50147	3.17774	3.86965	3.72241	4.65938	4.58957	2.81968	3.11237	3.40126	3.03262	2.68061	3.20298	3.47141	3.11554	3.19368	2.65495	3.16459	2.73823
352	PD	68.4	Female	UTSW	Set 3	2.95328	3.02069	4.3205	2.94832	3.13729	3.13472	3.11002	3.84171	2.93586	2.92495	2.57623	4.11235	4.10189	3.12659	3.08077	2.34753	4.06921	2.59118	3.34254	3.01745	2.42537	3.10219	3.32679	2.67108	3.43497	2.50297	2.5168	3.31956	3.91751	4.50718	4.6812	4.62402	2.76775	3.32214	3.61997	2.95847	2.71299	2.58013	3.43654	3.10833	3.11464	2.89265	2.72957	2.69662
353	PD	71.7	Male	UTSW	Set 3	3.19684	3.02946	4.53111	2.90757	3.19307	3.32568	3.20033	3.91946	2.93283	2.4368	2.51838	4.29504	4.29482	3.08511	3.30404	2.30685	4.14256	2.68224	3.39268	3.17849	2.37785	3.17632	3.31188	2.67052	3.5209	2.55666	2.41347	3.07857	4.02425	3.51878	4.67462	4.40442	2.79671	3.27326	3.79191	2.99123	3.03096	2.57772	3.36406	3.0456	3.17289	2.75397	2.78154	2.79197
354	PD	60.4	Female	UTSW	Set 1	3.11391	2.94121	4.40661	2.94255	3.11404	3.32393	3.04961	4.11809	3.02144	2.59084	2.74359	4.2756	4.32559	3.60496	3.28019	2.40243	4.12407	2.72941	3.26958	3.05308	2.44654	3.24694	3.56016	2.77887	3.4937	2.54716	2.46165	3.37372	3.91023	4.47917	4.68629	4.63874	2.76604	3.30155	3.70234	2.9065	2.65234	2.6602	3.33834	3.12258	3.21746	2.6506	2.80407	2.62644
355	PD	68	Male	UTSW	Set 3	3.38146	3.07976	4.55172	2.81987	3.15079	3.36478	3.19184	3.69265	3.09663	2.5253	2.66969	4.37385	4.26639	2.84497	3.05235	2.36511	4.16026	2.68024	3.33155	3.14454	2.37603	3.24571	3.74937	2.82289	3.4795	2.55895	3.44968	3.23827	4.11221	4.12965	4.74567	4.51743	2.78254	3.29438	3.6701	2.95279	2.71172	2.65263	3.47305	3.13758	3.18935	2.86124	2.74733	2.8173
356	PD	65.5	Female	UTSW	Set 2	2.94468	3.11737	4.38411	2.97007	3.2395	2.95785	3.09029	3.89873	2.99198	2.56937	2.63909	4.03994	3.79598	2.89376	3.61241	2.52114	3.62622	2.60509	3.40924	3.00924	2.39129	3.58035	3.57734	2.9207	3.32189	2.61384	3.4289	3.53964	3.24167	3.55028	4.34248	4.83729	2.92911	3.28883	3.89701	3.01064	2.72884	2.7417	3.15785	3.13072	3.11099	2.57623	2.74515	2.81431
357	PD	54.3	Female	UTSW	Set 4	3.18701	2.95085	4.37037	2.8848	3.17615	3.3095	3.60103	3.88559	2.81889	2.52956	2.53364	4.13901	4.18412	3.03238	3.12623	2.33566	4.06518	2.71584	3.32309	3.73206	2.39568	3.04096	3.26136	2.72329	3.44618	2.46805	2.39846	3.21112	3.90132	4.2693	4.71865	4.41416	2.72665	3.25448	3.47715	2.954	2.74068	2.65128	3.38234	3.0216	3.04972	2.71206	2.74052	2.66445
358	PD	74.8	Male	UTSW	Set 1	3.09781	2.98709	4.52174	2.8264	3.11404	3.21619	3.20474	3.59663	3.09792	2.55169	2.60054	4.28425	4.20816	3.001	3.03965	2.45515	4.14834	2.70441	3.3349	2.96914	2.37107	3.20412	3.66671	2.69723	3.4532	2.89025	2.41347	3.37374	4.09099	3.79815	4.73343	4.54634	2.80257	3.42192	3.61671	2.91323	2.77144	2.7165	3.31205	3.22256	3.17932	2.79692	2.7653	2.67191
359	Control	58.2	Female	UTSW	Set 4	2.88773	2.96431	4.45196	2.83193	3.198	3.07602	3.06707	3.963	2.92993	2.40654	2.54444	4.05926	4.03749	3.07218	3.13938	2.68142	3.9502	2.67523	3.32305	3.03775	2.33284	3.25703	3.43252	2.68895	3.40121	2.51799	2.43233	3.27026	3.9664	4.28805	4.68841	4.67738	2.7724	3.20358	3.80286	2.90752	2.6621	2.57276	3.65538	3.02719	3.09868	2.53832	2.70731	2.64108
360	PD	69.5	Female	UTSW	Set 4	3.11388	2.99304	4.48723	2.95173	3.17041	3.30449	3.12649	3.80583	2.94136	2.47378	2.5392	4.28614	4.40029	3.3046	3.22097	2.30406	4.16148	2.72263	3.34682	3.25761	2.35468	3.1411	3.66995	2.75808	3.48104	2.56785	2.68628	3.4696	4.09918	4.35123	4.77089	4.51676	2.95061	3.24286	3.93638	2.95497	2.66511	2.59506	3.27397	3.01393	3.10247	2.72189	2.78972	2.7767
361	PD	58.8	Female	UTSW	Set 5	3.45715	3.04084	4.72566	2.80557	3.10329	3.7546	3.24509	3.51631	2.83841	2.51495	2.56761	4.57074	4.74806	3.16513	3.1887	2.34104	4.44733	3.06092	3.39742	3.17406	2.33143	3.13017	3.34526	3.03615	3.86461	2.68583	2.48416	3.41667	4.19578	3.75563	5.01019	4.56619	2.73175	3.12113	3.80627	2.86859	2.85866	2.56902	3.55167	3.10288	3.17797	2.65667	2.84485	2.66276
362	PD	53.4	Female	UTSW	Set 1	3.0633	2.93404	4.47125	2.91222	3.11338	3.47305	3.18667	3.33987	2.92706	2.61342	2.64008	4.31818	4.41282	3.02763	3.06759	2.38828	4.22926	2.75381	3.3082	3.158	2.43136	3.38534	3.63761	2.8423	3.57941	2.61023	2.49831	3.20393	3.9681	4.25796	4.93694	4.71071	2.73815	3.32531	3.38646	2.89165	2.86835	3.21149	3.4763	3.0593	3.13767	2.38112	2.82406	2.57449
363	PD	53.9	Male	UTSW	Set 4	3.15342	2.97433	4.43845	2.80591	3.08261	3.36726	3.105	3.98695	2.83091	2.55121	2.55763	4.2463	4.32478	3.38104	2.97192	3.1502	4.19498	2.74107	3.33758	3.01153	2.32797	3.22624	3.66334	2.62242	3.58519	2.68931	2.33826	3.10802	4.01306	4.16697	4.82949	4.53057	2.71508	3.25343	3.60896	2.89037	2.68404	2.64846	3.3441	2.98218	3.03451	2.3707	2.73054	2.60885
364	Control	78.9	Male	PennState	Set 4	3.05751	2.96979	4.6783	2.87731	3.08689	3.22773	3.13786	3.81135	3.02185	2.37658	2.51428	4.29551	4.21906	3.29684	3.08856	2.39217	4.21898	2.59417	3.23381	3.63057	2.42325	3.04571	3.4502	2.76834	3.44957	2.48273	2.48756	3.50363	4.12456	4.19557	4.7315	4.56536	2.66801	3.41865	3.86391	2.98682	2.68124	2.68511	3.28271	3.28605	3.19932	3.01275	2.82197	2.75572
365	Control	77.3	Female	PennState	Set 5	3.11133	3.05979	4.55184	2.80936	3.17211	3.33658	3.22248	3.82523	2.935	2.46419	2.72272	4.2872	4.3118	3.22105	3.26288	2.31027	4.15977	2.78297	3.30965	3.15582	2.32879	3.23709	3.76943	2.63558	3.64477	2.61151	2.51362	3.11008	4.05575	4.75875	4.84913	4.52415	2.79449	3.18949	3.58925	2.87875	2.65147	2.58013	3.38385	2.99813	3.22037	2.60874	2.77137	2.67679
366	Control	85.2	Female	PennState	Set 2	3.1271	3.06258	4.19734	2.89664	3.22528	3.33878	3.10027	3.90728	3.03945	2.64875	2.63104	4.29705	4.24949	3.07965	3.05204	2.70114	4.18159	2.78554	3.42804	3.1946	2.41128	3.15259	3.77826	2.83544	3.51214	2.54851	2.51121	3.3284	3.95503	3.8893	4.69505	4.58507	2.88689	3.25993	3.91119	2.98668	2.79323	2.69452	3.30754	3.19629	3.29175	2.40654	2.78118	2.65215
367	Control	80	Female	PennState	Set 1	3.18971	2.96061	4.44413	2.83607	3.17082	3.33084	3.13644	3.40719	3.2154	2.60347	2.92221	4.27103	4.26272	3.26541	3.23985	2.50488	4.13063	2.72222	3.34912	3.35872	2.35641	3.21269	3.5061	2.72591	3.51332	2.72981	2.46464	3.42917	4.05707	4.83142	4.71769	4.46699	2.74865	3.45022	4.12375	3.12186	2.7214	2.66398	3.31777	3.17699	3.26729	3.1036	2.82217	2.74202
368	Control	86.1	Male	PennState	Set 5	3.07306	3.08375	4.28375	2.93515	3.07096	3.22665	3.15561	3.93507	3.08443	2.52582	2.57101	4.2886	4.21479	3.07471	3.35677	2.26741	4.16935	2.5914	3.26141	3.5394	2.42144	3.10274	3.80297	2.81184	3.4511	2.31911	2.42341	3.34627	4.15963	4.85404	4.61867	4.49933	2.86225	3.37537	3.68245	3.17635	2.74523	2.67825	3.37326	3.21492	3.33772	2.63094	2.77452	2.69949
369	Control	75	Female	PennState	Set 4	3.08128	2.95187	4.35566	2.80665	3.15679	3.29263	3.10085	3.82677	2.89104	2.49679	2.52101	4.23702	4.3061	3.06621	2.9926	2.30341	4.13436	2.68833	3.35601	2.99441	2.3681	3.1088	3.42065	2.67394	3.52504	2.41979	2.53769	3.19904	4.14468	3.80958	4.80632	4.53318	2.77866	3.23875	3.55565	2.89922	2.62593	2.59726	3.33321	3.03076	3.17571	2.42797	2.72181	2.58444
370	Control	84.2	Male	PennState	Set 4	3.07896	2.88104	4.59718	2.79831	3.09851	3.22279	3.05296	3.80545	3.11277	2.50174	2.54876	4.17178	4.16689	3.532	3.07452	2.34361	4.02873	2.65283	3.24185	3.0484	2.3483	3.24264	3.50196	2.61731	3.38989	2.51654	2.51282	3.51278	3.84785	4.17774	4.55718	4.575	2.73215	3.4185	3.67315	2.98998	2.57403	2.75519	3.29473	3.24939	3.33558	2.74265	2.94438	2.82406
371	Control	77.4	Female	PennState	Set 3	3.20718	2.94245	4.50246	2.87697	3.1383	3.44638	3.14681	3.53117	2.94773	2.47494	2.56265	4.41477	4.4566	3.14563	3.14631	2.3442	4.24111	2.77188	3.31773	3.0975	2.33626	3.32428	3.49547	2.61469	3.64415	2.39023	2.46553	3.66105	4.26092	3.93157	4.92368	4.63505	2.69836	3.22058	3.93066	2.89586	2.65992	2.69408	3.31549	3.15903	3.15643	2.81418	2.83518	2.59406
307	Control	77	Male	PennState	Set 1	3.08221	2.96881	4.33282	2.81418	3.01787	3.33125	3.12251	3.80451	2.97968	2.73807	2.66885	4.36125	4.36892	3.11261	3.15951	2.3831	4.33429	2.7286	3.27316	3.18298	2.33325	3.06741	3.80411	2.67357	3.56205	2.42243	2.80693	3.11998	4.00704	4.76675	4.76017	4.54193	2.85473	3.16164	3.70663	2.92603	2.68052	2.67182	3.55038	3.08232	3.21969	2.70217	2.81763	2.74927
372	Control	81.5	Female	PennState	Set 4	3.1208	3.03691	4.38546	2.91185	3.14882	3.35767	3.09058	3.93289	2.9308	2.45773	2.5172	4.24795	4.33065	3.08275	3.15619	2.28171	4.35276	2.76834	3.37934	3.07947	2.28511	3.04988	3.619	2.59251	3.47355	2.54245	2.47305	3.18656	3.97388	4.15299	4.73861	4.64958	2.75686	3.19712	3.64769	3.31099	2.57565	2.60054	3.35622	3.008	3.10687	2.5523	2.72181	2.81723
373	Control	77.5	Female	PennState	Set 5	2.94101	3.21139	4.40617	2.93227	3.5521	3.03238	3.04281	3.94033	3.34573	3.96673	3.43425	3.92502	3.82789	3.43583	3.77501	2.52284	3.76664	2.86374	3.20311	3.78392	2.66689	3.202	3.51448	2.7209	3.28686	2.63859	2.4679	3.3058	3.58931	3.78566	4.42622	4.52641	2.72428	3.39264	3.76142	2.90151	2.90607	2.86522	3.28983	3.21468	3.29896	2.64316	2.96346	2.95918
374	Control	79.3	Male	PennState	Set 3	3.41619	2.9433	4.46612	2.8515	3.11667	3.37356	3.25559	3.7443	2.95182	2.48714	2.5227	4.42812	4.4384	3.02461	3.21609	2.39111	4.2817	2.83904	3.32705	3.09667	2.2833	3.15137	3.83318	2.67191	3.60792	2.59472	2.63629	3.51128	4.20147	4.31765	4.88029	4.55134	2.7617	3.23568	3.57397	2.96525	2.70834	2.55775	3.43996	3.02111	3.13466	2.80929	2.87367	2.63639
375	Control	84.4	Female	PennState	Set 4	3.15342	2.94836	4.49712	2.8074	3.14038	3.24716	3.07335	3.80056	2.96171	2.40278	2.50515	4.20363	4.07851	3.30715	3.13242	2.44963	4.14239	2.67961	3.30283	3.16613	2.3166	3.08171	3.63192	2.68314	3.42444	2.49346	2.45803	3.22102	4.08853	4.38574	4.629	4.39589	2.7273	3.29369	3.79062	2.92942	2.61521	2.59594	3.23618	3.06696	3.21588	2.7255	2.70381	2.80332
Proteins that passed QC of CV < 0.2 (N = 1272)						YES	YES	YES	YES	YES	YES	YES	NO	YES	YES	YES	YES	YES	YES	YES	YES	YES	YES	YES	YES	YES	YES	YES	YES	YES	YES	YES	YES	YES	YES	YES	YES	YES	YES	YES	YES	YES	YES	YES	YES	YES	NO	YES	YES
[truncated: 1,261 more columns]
