# Supplementary material for: Characterization of Parkinson’s disease using blood-based biomarkers: A multicohort proteomic analysis
Source: PLoS Med. 2019 Oct 11;16(10):e1002931. doi: 10.1371/journal.pmed.1002931 (PMC6788685; doi:10.1371/journal.pmed.1002931)
Supplement: S5 Table — For ON versus OFF analysis, plasma samples were collected during ON–OFF state for each of the 10 PD participants (5 females and 5 males of age >50 years) randomly selected from the BioFIND database. Percentage of change of raw RFUs and log10(RFU) differences between ON and OFF state are shown for 1,272 proteins. Only two proteins (IGFBP-1 and PCSK9) significantly differentiated ON versus OFF dopaminergic state. **Paired t test nominal p-value < 0.01, two-tailed. IGFBP-1, insulin-like growth factor binding protein 1; PCSK9, proprotein convertase subtilisin/kexin type 9; PD, Parkinson’s disease; RFU, relative fluorescence unit. (XLSX) [file pmed.1002931.s009.xlsx]

## Sheet: Supplementary Table 6.
S5 Table. Change in protein levels in ON vs. OFF dopaminergic state, and after systematic perturbation of samples of extra freeze–thaw and prolonged (30 minutes) room temperature exposure. For ON vs. OFF analysis plasma samples were collected during ON – OFF state for each of the 10 PD patients (5 females and 5 males of age >50 years) randomly selected from the BioFIND database. Percentage of cha…
	Protein Name	Entrez Name	Change (%) in ON vs. OFF Dopaminergic Medication (RFU)	Change in ON vs. OFF Dopaminergic Medication ON(log10RFU) - OFF(log10RFU)	Change (%) in Analyte Level (RFU) After Extra Freeze-Thaw + 30 Minutes at Room Temperature
					UPenn Reference Samples Pool	PDBP Reference Samples Pool
1	IGFBP-1	IGFBP1	-73.80**	-0.24397**	-2.55	-1.26
2	PCSK9	PCSK9	-18.88**	-0.07867**	-3.62	-6.58
3	MMP-2	MMP2	-13.3117	-0.0500331	-3.43	3.17
4	ALK-1	ACVRL1	5.19596	0.0230448	-5.6	1.76
5	IGF-I sR	IGF1R	-13.9234	-0.0509568	-3.44	-1.08
6	ARP19	ARPP19	22.7968	0.143054	-9.21	4.79
7	MK01	MAPK1	16.3794	0.117497	-6.44	1.31
8	IGFBP-4	IGFBP4	-16.6054	-0.0640081	0.57	2.67
9	NCC27	CLIC1	19.4691	0.149572	0.24	-2.05
10	CPNE1	CPNE1	17.4722	0.138373	-2.94	0.69
11	TCTP	TPT1	14.9899	0.114278	3.73	-0.4
12	CSK	CSK	16.7822	0.158226	5.42	-3.45
13	IL-13 Ra1	IL13RA1	-9.83474	-0.0382914	-1.13	1.45
14	DRG-1	VTA1	17.6797	0.126127	0.4	3.89
15	UBE2N	UBE2N	18.3613	0.11775	-6.76	-2.88
16	STAT6	STAT6	15.1925	0.0855905	0.14	6.31
17	14-3-3	YWHAB,YWHAE,YWHAG,YWHAH,YWHAQ,YWHAZ,SFN	20.7245	0.154469	3.23	2.82
18	Lamin-B1	LMNB1	7.16536	0.0310544	-3.41	1.35
19	NMT1	NMT1	19.6942	0.124497	-5.06	5.72
20	Aflatoxin B1 aldehyde reductase	AKR7A2	15.8155	0.143493	1.01	-0.92
21	JAK2	JAK2	-11.3243	-0.0472552	5.1	2.15
22	Triosephosphate isomerase	TPI1	18.6169	0.123472	5.9	0.82
23	PPID	PPID	11.0306	0.12724	-13.23	-11.38
24	M2-PK	PKM2	15.8101	0.106449	-0.52	-3
25	FGF-16	FGF16	14.838	0.0902398	-1	1.12
26	KREM2	KREMEN2	11.2489	0.0608963	0.64	0.31
27	MK08	MAPK8	19.0766	0.124291	-3.71	-4.74
28	Calcineurin	PPP3CA PPP3R1	17.2728	0.120834	-5.41	-2.77
29	HEMK2	N6AMT1	14.3972	0.106421	0.94	3.09
30	ULBP-3	ULBP3	9.80738	0.050895	-2.37	-3.36
31	SNAA	NAPA	17.937	0.126839	1.49	-1.12
32	AREG	AREG	14.1552	0.0903605	-0.91	0.56
33	RAC1	RAC1	11.7831	0.111888	0.63	-0.89
34	BTK	BTK	14.897	0.152729	5.94	-0.88
35	LAG-1	CCL4L1	-11.5839	-0.045492	-0.69	0.61
36	CXCL16, soluble	CXCL16	-16.6776	-0.0558716	2.82	0.65
37	PA2G4	PA2G4	16.7034	0.112702	3.69	1.89
38	MIP-3b	CCL19	-12.0614	-0.04531	-2.63	-1.21
39	Sphingosine kinase 1	SPHK1	10.983	0.128133	0.92	-2.6
40	Rab GDP dissociation inhibitor beta	GDI2	13.4843	0.0806538	10.04	0.5
41	FLRT1	FLRT1	9.42583	0.0484411	1.4	-0.9
42	Stress-induced-phosphoprotein 1	STIP1	12.7433	0.0962817	-0.55	-0.46
43	MAPK14	MAPK14	15.4028	0.112579	2.14	1.29
44	METAP1	METAP1	26.0599	0.14906	-1.11	-22.46
45	Transketolase	TKT	12.4493	0.0864779	6.93	2.59
46	STAT3	STAT3	16.7152	0.121243	1.75	-4.33
47	BAD	BAD	12.3038	0.0914878	-7.68	0.56
48	TECK	CCL25	-18.2228	-0.067511	-1.47	0.43
49	GSK-3 alpha/beta	GSK3A GSK3B	12.1103	0.0994384	1.85	2.81
50	PKC-B-II	PRKCB	14.6331	0.142249	-0.84	-2.22
51	Glutamate carboxypeptidase	CNDP2	10.9496	0.0513239	-3.36	3.29
52	IP-10	CXCL10	-61.7158	-0.188223	-0.46	3.28
53	SUMO3	SUMO3	17.8542	0.113063	-6.46	-0.05
54	PKB a/b/g	AKT1 AKT2 AKT3	15.1338	0.127754	6.49	0.69
55	GPVI	GP6	17.2156	0.108697	-0.1	-0.41
56	STAT1	STAT1	16.9797	0.10543	-7.54	6.95
57	HSP 90a/b	HSP90AA1 HSP90AB1	14.9568	0.114062	4.66	1.36
58	TGF-b R III	TGFBR3	-9.61791	-0.0376598	6.77	0.91
59	TGF-b3	TGFB3	-9.13606	-0.0367278	1.17	0.91
60	IL-4	IL4	3.3106	0.0160635	-0.4	1.85
61	NEUREGULIN-1	NRG1	-6.05579	-0.0304779	-2.14	4.19
62	MAPKAPK3	MAPKAPK3	16.9584	0.126784	-4.44	-2.11
63	Bcl-2	BCL2	10.8844	0.0614782	-1.06	-0.37
64	TIMP-2	TIMP2	-15.3199	-0.0584817	5.06	-8.17
65	6-Phosphogluconate dehydrogenase	PGD	12.6722	0.106528	-18.13	-15.73
66	IL-2 sRg	IL2RG	12.6575	0.0869563	0.73	1.09
67	Cofilin-1	CFL1	15.5187	0.0807098	3.93	-1.43
68	Protein disulfide isomerase A3	PDIA3	13.892	0.0915167	1.15	1.69
69	IGF-II receptor	IGF2R	-7.32752	-0.0298424	-0.59	-0.81
70	sE-Selectin	SELE	-11.1646	-0.0437985	3.6	-2.14
71	SBDS	SBDS	18.3511	0.109107	-1.22	-2.23
72	MIF	MIF	12.2127	0.0625095	1.75	3.09
73	Cytochrome P450 3A4	CYP3A4	12.0077	0.090366	4.53	16.72
74	BMP-6	BMP6	-15.7733	-0.0544596	-0.79	2.37
75	uPA	PLAU	-9.36137	-0.0380748	3.58	-1.63
76	MDHC	MDH1	12.4629	0.0687258	-0.99	0.43
77	14-3-3 protein beta/alpha	YWHAB	11.0923	0.120891	1.86	0.38
78	PKC-D	PRKCD	14.729	0.10406	-4.51	-0.76
79	SMAD2	SMAD2	12.1323	0.105341	-2.78	-3.9
80	IL-3 Ra	IL3RA	11.9466	0.0653256	-10.08	17.41
81	PSA6	PSMA6	10.2513	0.0631179	3.23	0.38
82	CaMKK alpha	CAMKK1	11.5373	0.0791502	-0.93	2.47
83	Sorting nexin 4	SNX4	10.546	0.106605	0.46	2.19
84	PGP9.5	UCHL1	28.2946	0.123816	0.57	3.41
85	CD47	CD47	11.5816	0.0587426	3.36	-0.75
86	UBC9	UBE2I	20.8476	0.112568	-3.83	3.57
87	KIF23	KIF23	11.8603	0.0640788	2.05	2.17
88	KPCT	PRKCQ	13.9188	0.10618	-6.77	-7.08
89	CRTAM	CRTAM	10.3487	0.0460358	-5.69	-0.45
90	Kallikrein 7	KLK7	-13.974	-0.063466	0.01	-8.45
91	TEC	TEC	11.8482	0.113261	0.77	-6.06
92	DLRB1	DYNLRB1	26.2569	0.166092	-0.12	-13.24
93	CD63	CD63	9.34283	0.0458043	5.38	4.96
94	PKB beta	AKT2	14.4777	0.107164	6.47	2.22
95	GV	PLA2G5	7.22298	0.0323981	6.44	0.96
96	PDPK1	PDPK1	12.761	0.129722	2.32	1.27
97	prostatic binding protein	PEBP1	14.6789	0.0739389	0.88	3.17
98	BARK1	ADRBK1	12.8761	0.115417	10.05	4.33
99	SLIK1	SLITRK1	5.54285	0.0248618	-4.49	-1.54
100	MIG	CXCL9	-19.5203	-0.0814924	5.8	1.59
101	MCP-2	CCL8	-10.4734	-0.0391672	4.67	-0.17
102	phosphoglycerate kinase 1	PGK1	19.9908	0.118439	0.59	-0.66
103	CTAP-III	PPBP	20.3639	0.151955	-2.39	-1.96
104	Calpain I	CAPN1 CAPNS1	8.99352	0.0823411	-1.79	5.7
105	BMX	BMX	3.86908	0.0158254	-0.94	-0.57
106	TFPI	TFPI	-6.71034	-0.0285716	2.21	0.33
107	Ubiquitin+1	RPS27A	20.2715	0.106412	-2.81	-3.89
108	CD40 ligand, soluble	CD40LG	7.28552	0.043881	-2.58	2.75
109	IGFBP-7	IGFBP7	-11.5829	-0.0464016	7.21	-0.37
110	AMPM2	METAP2	10.258	0.0726394	-8.74	-3.15
111	Fractalkine/CX3CL-1	CX3CL1	-10.6205	-0.0408099	-4.56	1.33
112	41	EPB41	19.1274	0.0919089	-16.46	-2.8
113	Notch 1	NOTCH1	-6.9079	-0.0280076	1.73	-0.84
114	PTP-1B	PTPN1	11.0378	0.0805016	-0.07	2.11
115	Endocan	ESM1	-11.1129	-0.0515271	-0.23	-0.21
116	CK2-A1:B	CSNK2A1 CSNK2B	10.3091	0.0961022	0.21	0.71
117	EPO-R	EPOR	5.25263	0.0220837	1.27	0.89
118	cGMP-stimulated PDE	PDE2A	11.5287	0.0558984	3	-2.56
119	FGF-8A	FGF8	10.2098	0.0550903	0.1	2.65
120	Galectin-3	LGALS3	-9.79118	-0.0379989	-8.68	5.84
121	MAPK2	MAPKAPK2	13.6996	0.108822	-1.42	-1.88
122	JAM-C	JAM3	10.1855	0.0597152	-1.81	-0.14
123	CDK8/cyclin C	CDK8 CCNC	10.2361	0.0562357	1.47	2.25
124	PDE1A	PDE1A	7.49964	0.0361768	-0.31	0.38
125	Lysozyme	LYZ	-10.6312	-0.0454112	2.75	1.68
126	IL-18 Rb	IL18RAP	3.29622	0.0136528	1.23	0.53
127	LRIG3	LRIG3	-10.5915	-0.0365725	0.9	-0.53
128	MASP3	MASP1	-5.06555	-0.0204314	-2.07	-0.37
129	Alpha enolase	ENO1	7.98649	0.079822	-8.52	-6.15
130	ERK-1	MAPK3	8.93222	0.0842236	-0.9	3.85
131	granzyme A	GZMA	-10.4816	-0.0442418	1.66	-1.22
132	14-3-3 protein theta	YWHAQ	11.7401	0.0555572	-2.71	5.6
133	gp130, soluble	IL6ST	-6.61603	-0.0238797	1.71	-1.42
134	GRN	GRN	-10.6463	-0.0414923	1.83	-2.21
135	G-CSF	CSF3	-7.35933	-0.0343196	-2.15	-0.75
136	Gro-b/g	CXCL3 CXCL2	12.1365	0.0802163	-5.8	1.91
137	kallikrein 8	KLK8	-16.6857	-0.0537087	1.98	-2.41
138	IGFBP-2	IGFBP2	-16.4984	-0.0565356	-1.55	-10.4
139	IL-22BP	IL22RA2	-11.7952	-0.0505337	0.74	-0.66
140	HSP 90b	HSP90AB1	6.63775	0.058625	1.12	2.98
141	NDP kinase B	NME2	8.13507	0.10476	-2	4.18
142	TrATPase	ACP5	-7.91098	-0.0298462	2.62	0.44
143	NAP-2	PPBP	16.7057	0.132818	-11.06	-1.06
144	SREC-I	SCARF1	7.03066	0.037857	-8.33	2.03
145	Vasoactive Intestinal Peptide	VIP	7.18787	0.036693	0.47	-0.05
146	KPCI	PRKCI	13.321	0.0732436	-3.07	-2.69
147	GAPDH, liver	GAPDH	10.5969	0.0669108	9.85	4.27
148	TSLP	TSLP	6.73615	0.0349676	2.06	-1.81
149	DEAD-box protein 19B	DDX19B	10.703	0.0980711	-8.42	6.24
150	JAML1	AMICA1	6.07278	0.0229714	-2.17	-0.46
151	FGF-6	FGF6	10.3563	0.0547321	0.22	1.37
152	PKC-A	PRKCA	8.43052	0.105646	1.08	4.54
153	Cathepsin S	CTSS	-14.6126	-0.0512703	2.23	-1.56
154	RXFP1	RXFP1	5.69347	0.0193904	-0.62	-2.37
155	PTP-1C	PTPN6	12.3616	0.143678	8.8	8.49
156	JNK2	MAPK9	-8.10495	-0.0368533	-5.74	-4.7
157	TNF-a	TNF	-10.6564	-0.0379773	-4.67	1.87
158	IL-1Ra	IL1RN	-19.6276	-0.079204	-3.45	0.62
159	ART	AGRP	-10.7397	-0.0458169	-2.78	7.25
160	SMAC	DIABLO	-7.98344	-0.0337863	-7.03	1.36
161	EDAR	EDAR	11.8472	0.0818173	5.18	-0.95
162	Met	MET	-6.01357	-0.0218551	-0.89	-4.07
163	BOC	BOC	-14.3592	-0.0550626	-0.72	-1.03
164	RAC3	RAC3	9.23506	0.0750786	-1.78	-0.17
165	IF4G2	EIF4G2	3.54813	0.137848	7.32	4.51
166	VEGF	VEGFA	-8.81472	-0.0391619	-0.7	-0.26
167	PHI	GPI	9.92512	0.0833202	6.03	3.72
168	SEM5A	SEMA5A	-10.4366	-0.0476222	-2.17	0.8
169	IL-18 BPa	IL18BP	-24.0435	-0.0700907	-4.96	-2.72
170	CLC1B	CLEC1B	13.3214	0.0910827	-8.22	-4.2
171	HSP 40	DNAJB1	6.5475	0.0935534	2.85	-5.88
172	DHH	DHH	10.3061	0.0587346	-0.22	-1.62
173	ASGR1	ASGR1	-3.7331	-0.0202796	7.17	-1.77
174	LTBP4	LTBP4	-7.77182	-0.0317513	-0.84	-3.84
175	LYN	LYN	4.34514	0.122838	-1.17	1.56
176	DBNL	DBNL	12.8047	0.0678289	1.37	-2.13
177	RBP	RBP4	6.36479	0.0264872	-6.4	3.9
178	PDE11	PDE11A	11.8808	0.081444	1.32	-2.44
179	BRF-1	BRF1	8.33652	0.0303539	2.33	-0.74
180	PDE5A	PDE5A	10.623	0.11588	11.88	4.54
181	IL-18 Ra	IL18R1	-10.9305	-0.0441164	-1.18	-0.68
182	DUS3	DUSP3	13.3893	0.126953	-1.78	-1.45
183	VEGF-C	VEGFC	6.98889	0.0412343	5.58	-0.48
184	CDON	CDON	-9.3606	-0.0339295	2.04	4.79
185	HSP 27	HSPB1	23.3311	0.126904	-2.4	11.98
186	FABP	FABP3	-16.6529	-0.0600593	0.48	-0.65
187	FGF7	FGF7	10.0165	0.0519219	-3.89	-0.24
188	S100A4	S100A4	4.67039	0.0221815	1.19	-1.54
189	TNF sR-II	TNFRSF1B	-19.8491	-0.0645586	8.47	-3.65
190	EGF	EGF	22.6171	0.0654289	4.55	-5.09
191	HDAC8	HDAC8	9.33264	0.0395567	6.81	3.3
192	BTC	BTC	9.54136	0.041876	3.98	-2.59
193	HSP 70	HSPA1A	-10.3647	-0.0448877	-3.51	3.01
194	PUR8	ADSL	-74.8398	-0.157278	-10.73	24.46
195	MMP-13	MMP13	-8.71969	-0.034159	-1.04	0.5
196	BAFF Receptor	TNFRSF13C	4.93429	0.0231024	4.79	2.54
197	Azurocidin	AZU1	9.71859	0.0486977	-3	-1.06
198	FGF-4	FGF4	7.10668	0.0328346	0.68	3.37
199	CHIP	STUB1	12.0683	0.112572	-3.73	0.16
200	PPIE	PPIE	14.9172	0.110574	6.94	6.08
201	FUT5	FUT5	-19.8778	-0.0859855	-3.27	-3.85
202	ING1	ING1	16.2427	0.0962589	-5.28	1.14
203	HPG-	HPGD	10.1421	0.0548931	2.83	5.18
204	sICAM-3	ICAM3	4.16667	0.0174398	4.51	-0.63
205	VEGF sR3	FLT4	-9.45267	-0.0333532	4.21	-3.42
206	PTH	PTH	-14.9312	-0.0484837	-14.3	5.03
207	Myokinase, human	AK1	12.6312	0.0647717	2.68	0.52
208	FSTL1	FSTL1	-5.77527	-0.0254038	3.67	-0.55
209	IL-20 Ra	IL20RA	3.14447	0.0147871	-0.3	-0.98
210	IMB1	KPNB1	9.74837	0.123397	12.67	5.9
211	SMAD3	SMAD3	7.4256	0.0614622	-7.98	1.65
212	Flt-3	FLT3	11.6685	0.0800686	-0.81	6.7
213	CAMK2B	CAMK2B	11.457	0.100659	-2.76	0.34
214	SHC1	SHC1	10.8325	0.0814053	-0.2	0.39
215	EphA1	EPHA1	-9.19413	-0.0616729	8.11	2.74
216	CAMK2D	CAMK2D	15.8495	0.110281	1.91	0.45
217	IL-27	IL27 EBI3	-3.56342	-0.0149598	-0.62	2.11
218	LDH-H 1	LDHB	9.89837	0.0507695	-1.07	-9.63
219	TSLP R	CRLF2	6.51738	0.0286603	-4.45	0.37
220	PLPP	PDXP	12.1317	0.0801958	-5.81	-0.3
221	GI24	C10orf54	12.1221	0.0544916	-3.74	0.55
222	SOD	SOD1	9.31591	0.0432557	0.27	0.64
223	CREL1	CRELD1	-11.2587	-0.037679	-0.33	2.1
224	TSP2	THBS2	-30.5079	-0.0993759	-1.52	-2.18
225	LBP	LBP	-14.9597	-0.0534533	3.61	4.98
226	MIS	AMH	-6.70062	-0.028123	0.8	3.42
227	C9	C9	-9.37537	-0.0388033	0.56	-1.13
228	Angiopoietin-4	ANGPT4	6.30407	0.0308447	3.42	0.26
229	FER	FER	12.1083	0.107105	-9.26	-5.04
230	Ubiquitin	RPS27A	15.15	0.0637724	12.32	-0.11
231	Cadherin E	CDH1	-10.7796	-0.0458435	-5.73	-1.64
232	WIF-1	WIF1	-7.25797	-0.0267537	2.08	-1.87
233	SHP-2	PTPN11	7.36877	0.0900762	8.01	5.39
234	FST	FST	5.66321	0.0256364	-2.26	3.25
235	FLRT2	FLRT2	-9.35742	-0.0420628	-15.58	-1.69
236	CD22	CD22	2.58416	0.0117796	-0.12	-0.03
237	b-ECGF	FGF1	-6.94521	-0.028397	2.27	1.78
238	C34 gp41 HIV Fragment	Human-virus	-12.2772	-0.0467278	-8.9	1.25
239	PDGF-BB	PDGFB	4.17955	0.073165	-3.43	0.42
240	EFNB2	EFNB2	-5.50294	-0.0521372	-0.91	0.09
241	CTGF	CTGF	6.12875	0.039246	-0.88	2.33
242	VAV	VAV1	12.4348	0.109891	-4.26	-8.36
243	Clusterin	CLU	4.15448	0.0231799	-10.56	4.46
244	EPI	EREG	8.03478	0.0457509	-0.03	-2.04
245	EF-1-beta	EEF1B2	11.2039	0.0518232	0.55	0.98
246	a-Synuclein	SNCA	8.57382	0.0532674	-16.95	10.21
247	Peroxiredoxin-1	PRDX1	11.2407	0.0615919	-6	-3.23
248	IFN-lambda 1	IFNL1	6.17158	0.0305216	-2.6	-0.48
249	AMPK a2b2g1	PRKAA2 PRKAB2 PRKAG1	8.39266	0.102466	1.3	-0.41
250	GPDA	GPD1	-15.1995	-0.0874836	2.97	4.01
251	CDK1/cyclin B	CDC2 CCNB1	6.50471	0.0264537	7.81	-4.82
252	BCAM	BCAM	-6.4698	-0.0275765	-4.73	3.71
253	FABPL	FABP1	-14.3825	-0.0725051	7.71	-3.29
254	C4b	C4A C4B	-5.11967	-0.0939117	6.7	14.5
255	GRB2 adapter protein	GRB2	3.07791	0.0937991	1.03	-7.27
256	ENA-78	CXCL5	6.79779	0.0257045	2.57	-2.65
257	Eotaxin-3	CCL26	9.52672	0.0400556	-7.92	-0.68
258	LRP8	LRP8	-6.63106	-0.0264798	0.58	-1.39
259	PF-4	PF4	8.72321	0.0984071	6.14	8.33
260	FGF-18	FGF18	-3.53659	-0.0172154	-3.63	-2.35
261	HINT1	HINT1	7.87014	0.0445144	-0.04	5.89
262	WNK3	WNK3	12.847	0.0822892	-2.9	-2.53
263	UFC1	UFC1	7.24674	0.0607742	0.17	2.31
264	DLL1	DLL1	-7.26671	-0.0296691	-4.26	-0.68
265	sRAGE	AGER	-15.9093	-0.0548024	-1.82	-3.85
266	Aggrecan	ACAN	3.91083	0.0185138	1.36	-0.88
267	CD244	CD244	8.61053	0.0348226	-1.48	4.24
268	CSK21	CSNK2A1	5.90108	0.0341866	-2.43	3.9
269	CRIS3	CRISP3	9.36907	0.0313612	-0.83	-1.5
270	CAMK2A	CAMK2A	5.41644	0.0838873	-1.19	-1.36
271	suPAR	PLAUR	-8.18852	-0.0398178	-5.4	-1.15
272	IDE	IDE	12.2735	0.04548	-0.67	0.68
273	IF4A3	EIF4A3	20.8562	0.0812263	-5.71	1.28
274	MK12	MAPK12	5.52131	0.0525449	2.94	5.28
275	DERM	DPT	-10.926	-0.0451232	-8.64	1.09
276	CATC	CTSC	-5.22894	-0.0216854	3.69	2.1
277	UFM1	UFM1	5.27933	0.100925	4.83	-2.24
278	TIMP-3	TIMP3	13.0444	0.0751845	-2.46	0.93
279	Eotaxin	CCL11	-7.60705	-0.0442626	4.18	0.46
280	bFGF-R	FGFR1	-9.89036	-0.0352224	-5.75	-13.81
281	NovH	NOV	3.65345	0.0142531	-0.49	2.28
282	ATS1	ADAMTS1	9.00965	0.0342105	2.12	4.6
283	YES	YES1	9.20541	0.0502392	3.7	3.64
284	AGR2	AGR2	3.71935	0.0153078	-2.87	-1.85
285	NKp44	NCR2	-1.65276	-0.00709937	4.75	0.14
286	paraoxonase 1	PON1	7.02277	0.0268524	1.16	-1.91
287	PGM1	PGM1	-3.26258	-0.01783	-2.36	4.28
288	PolyUbiquitin K63	UBC	-5.37141	-0.0227404	-4.89	-10.11
289	WFKN2	WFIKKN2	-6.97776	-0.0263944	1.11	2.88
290	Periostin	POSTN	-11.949	-0.0481444	-3.75	2.37
291	PCSK7	PCSK7	-8.83997	-0.0282261	6.28	-1.52
292	IL-13	IL13	4.95142	0.0179993	-6.99	-1.53
293	I-TAC	CXCL11	-9.79589	-0.0586445	1.37	0.23
294	DAPK2	DAPK2	7.647	0.0538181	-2.63	-0.18
295	MRCKB	CDC42BPB	5.05216	0.0228767	-2.36	-1.48
296	ATP synthase beta chain	ATP5B	15.7286	0.0584101	-14.73	-1.84
297	ADAMTS-4	ADAMTS4	-3.30772	-0.0137531	2.08	2.37
298	NLGNX	NLGN4X	-7.7251	-0.0311554	-4.18	-0.72
299	EGFRvIII	EGFR	3.88478	0.0159969	-1.2	-0.71
300	aldolase A	ALDOA	5.18123	0.0335796	-0.83	0.8
301	ERAB	HSD17B10	6.46194	0.104503	0.38	-20.09
302	Laminin	LAMA1 LAMB1 LAMC1	-8.2832	-0.0356949	-2.48	-1
303	EMR2	ADGRE2	-11.852	-0.040111	1.46	1.89
304	LG3BP	LGALS3BP	-12.007	-0.0423638	-1.78	0.06
305	RS3	RPS3	28.8416	0.106216	-13	-25.93
306	PAFAH beta subunit	PAFAH1B2	7.4274	0.0452477	-5.01	4.51
307	Carbonic anhydrase XIII	CA13	11.2445	0.115867	15.17	3.22
308	MED-1	MED1	-6.41943	-0.0315749	-1.83	2.42
309	RAN	RAN	7.35642	0.059668	-15.9	-9.46
310	Cadherin-12	CDH12	7.16054	0.0318932	-1.81	1.46
311	Calcineurin B a	PPP3R1	7.51034	0.0314896	9.11	-0.24
312	Soggy-1	DKKL1	7.52207	0.0310575	5.46	1.02
313	ST4S6	CHST15	-4.38697	-0.0220708	1.93	-1.93
314	Stanniocalcin-1	STC1	-5.85208	-0.0292498	-4.85	-2.07
315	Nectin-like protein 1	CADM3	3.18078	0.0183312	-4.95	0.61
316	EPHB2	EPHB2	-9.08952	-0.0395535	-5.3	-0.99
317	BSP	IBSP	-13.3161	-0.0546391	-4.84	-0.32
318	H2B2E	HIST2H2BE	-18.8391	-0.0818904	-8.99	3.63
319	BCL2-like 1 protein	BCL2L1	6.73366	0.0396807	1.62	-0.05
320	p27Kip1	CDKN1B	20.1085	0.0658772	-1.67	1.37
321	MCP-3	CCL7	-26.1255	-0.064692	1.37	-1.42
322	FCG3B	FCGR3B	6.82767	0.0285132	-2.32	1.42
323	C3adesArg	C3	-7.35956	-0.0275654	11.7	4.69
324	BMP10	BMP10	-3.15432	-0.0172335	-0.16	-2.49
325	Galectin-7	LGALS7	4.73434	0.0266344	0.6	0.17
326	AIF1	AIF1	8.01131	0.0419981	-0.9	0.88
327	EG-VEGF	PROK1	9.40624	0.0349019	1.75	-1.53
328	eIF-5	EIF5	4.51515	0.0366231	1.64	9.61
329	BFL1	BCL2A1	4.71428	0.0258167	1.83	4.53
330	SEM6B	SEMA6B	-8.59296	-0.0426475	-7.24	2.59
331	PPAC	ACP1	16.3929	0.0903792	1.65	-1.68
332	BNP-32	NPPB	8.70113	0.0361351	-0.49	-0.51
333	DKK3	DKK3	-10.2266	-0.0325419	-3.8	-0.88
334	hnRNP A/B	HNRNPAB	25.6867	0.0786812	3.3	-4.07
335	IL-2 sRa	IL2RA	3.82285	0.0191491	-5.84	-1.62
336	P-Selectin	SELP	3.21755	0.0269406	-1.69	1.22
337	TARC	CCL17	10.0169	0.0775052	-1.13	1.57
338	SRCN1	SRC	5.65505	0.057468	-10.38	-0.32
339	6Ckine	CCL21	-9.62786	-0.0405773	0	0.92
340	ENTP3	ENTPD3	2.81066	0.0110528	-0.45	2.04
341	LYNB	LYN	6.55349	0.0806379	2.64	1.8
342	PAK7	PAK7	4.89793	0.0199552	1.18	-2.16
343	CATZ	CTSZ	-10.19	-0.0378071	-0.89	-1.38
344	Caspase-3	CASP3	-1.98534	0.0977239	0.41	2.62
345	Chymase	CMA1	32.1732	0.0842934	0.33	-4.03
346	TSH	CGA TSHB	-16.141	-0.0752041	0.22	-0.42
347	LY86	LY86	5.36817	0.0267501	1.32	3.96
348	GAS1	GAS1	-5.42323	-0.0212244	0.3	-2.65
349	FSTL3	FSTL3	-8.47548	-0.0369277	-1.27	-1.87
350	NAGK	NAGK	8.14113	0.0325386	2.29	-0.94
351	MSP R	MST1R	4.56362	0.0173469	2.48	0.56
352	LAG-3	LAG3	-12.659	-0.0796305	2.9	-0.72
353	OBCAM	OPCML	5.94882	0.0276928	2.46	-0.72
354	UNC5H3	UNC5C	-11.2648	-0.0414169	-6.26	0.11
355	GA733-1 protein	TACSTD2	4.8605	0.0204073	-0.03	6.76
356	KYNU	KYNU	8.04668	0.0312775	0.9	1.22
357	CSRP3	CSRP3	4.04985	0.0487811	0.19	31.07
358	C5a	C5	-20.3636	-0.0705203	-3.5	4.01
359	PD-L2	PDCD1LG2	5.36076	0.0241343	-8.87	-3.4
360	Myoglobin	MB	-10.9791	-0.0546418	9.62	1.3
361	CSH	CSH1 CSH2	6.50705	0.0545875	-1.97	-8.89
362	SIG14	SIGLEC14	-15.5827	-0.0490556	3.5	-1.99
363	Peroxiredoxin-6	PRDX6	6.09782	0.0510937	-1.07	-23.43
364	Sonic Hedgehog	SHH	-7.92113	-0.0350866	-5.75	-4.96
365	TIMD3	HAVCR2	-6.26921	-0.0303929	-5.31	-2.5
366	PDGF-AA	PDGFA	4.74591	0.0537896	-0.29	4.6
367	GFRa-1	GFRA1	-7.58284	-0.0373429	-1.66	-1.2
368	a2-Macroglobulin	A2M	-4.5111	-0.0259145	-1.99	4.21
369	HSP70 protein 8	HSPA8	7.87251	0.0377771	-3.07	2.7
370	HXK1	HK1	5.33945	0.0209996	-2.94	1.5
371	HPLN1	HAPLN1	-7.38458	-0.0263778	-0.88	0.34
372	AIP	AIP	3.49389	0.0524088	-10.92	-17.69
373	EDA	EDA	-4.97918	-0.0165546	2.79	3.2
374	Corticotropin-lipotropin	POMC	-10.2679	-0.070085	-3.07	4.23
375	RGMB	RGMB	-7.40891	-0.0278485	-1.76	-0.56
376	TAK1-TAB1	MAP3K7 TAB1	9.30001	0.0717053	-7.26	5.13
377	CEBPB	CEBPB	5.53921	0.0320771	-6.86	0.1
378	Semaphorin-6A	SEMA6A	-5.46771	-0.0337778	-3.26	0.76
379	BSSP4	PRSS22	-10.5385	-0.0441535	-4.05	-0.33
380	IFN-aA	IFNA2	-9.49192	-0.0389778	2.97	-9.21
381	ENPP7	ENPP7	-16.9776	-0.069789	0.05	2.12
382	eIF-5A-1	EIF5A	4.19539	0.0362537	3.46	4.71
383	IL-19	IL19	-5.69089	-0.0268622	-1.55	0.84
384	BGN	BGN	-13.5166	-0.055103	7.48	2.14
385	RGMA	RGMA	-3.44853	-0.0155614	0.14	-0.26
386	TIG2	RARRES2	-8.72532	-0.0332089	15.19	-5.78
387	Arylsulfatase A	ARSA	-5.9638	-0.0228583	-1.6	1.27
388	CHST2	CHST2	7.01806	0.0311743	-1.65	-1.2
389	SORC2	SORCS2	-3.40104	-0.0188775	-5.6	3.04
390	G-CSF-R	CSF3R	32.7076	0.0355465	-4.96	-0.16
391	Coagulation Factor V	F5	-7.8153	-0.0268497	-2	3.56
392	Epithelial cell kinase	EPHA2	-5.96792	-0.0466523	-1.6	-1.27
393	IL-16	IL16	8.35718	0.031099	1.51	4.23
394	sCD4	CD4	2.28604	0.00991	1.27	0.95
395	IMDH2	IMPDH2	4.20481	0.0352222	0.36	1.61
396	DR6	TNFRSF21	-5.72467	-0.0220677	-1.56	0.16
397	DSC2	DSC2	-11.7971	-0.0493483	-0.48	-2.44
398	PGRP-S	PGLYRP1	5.88605	0.0380329	-0.4	-0.37
399	AK1A1	AKR1A1	13.1957	0.0643666	4.32	-0.24
400	RS3A	RPS3A	19.5295	0.065442	-6.13	-4.9
401	Heparin cofactor II	SERPIND1	-5.1478	-0.0233635	-0.55	-1.96
402	MIP-5	CCL15	-10.1779	-0.054553	-3.69	1.36
403	p53	TP53	4.18599	0.0226721	4.95	0.3
404	CHK1	CHEK1	6.35769	0.026327	6.34	-2.38
405	IGF-I	IGF1	5.90628	0.0315273	-0.08	3.46
406	Endostatin	COL18A1	-8.67952	-0.0372394	4.2	0.05
407	Ephrin-A4	EFNA4	-10.2069	-0.0425654	-5.9	0.57
408	Hat1	HAT1	6.62493	0.0322799	-5.22	-2.36
409	MFGM	MFGE8	-8.69588	-0.0353287	-0.38	0.35
410	Galectin-4	LGALS4	2.89571	0.0130925	2.07	0.58
411	C3b	C3	-6.73024	-0.042551	11.43	4.57
412	XPNPEP1	XPNPEP1	4.52592	0.0872415	12.85	21.31
413	Factor B	CFB	-5.44744	-0.0239382	-0.82	2.07
414	SOD3	SOD3	-25.3012	-0.104396	2.79	-34.07
415	BID	BID	6.46248	0.0457785	-2.47	1.51
416	DC-SIGNR	CLEC4M	-7.66273	-0.0302913	-3.39	-1.28
417	TRAIL R1	TNFRSF10A	3.33605	0.0134553	-4.33	-0.81
418	PIAS4	PIAS4	8.56188	0.0340269	-13	0.25
419	TLR4:MD-2 complex	TLR4 LY96	-3.33855	-0.0126795	-1.55	-0.66
420	Activin RIB	ACVR1B	24.7964	0.0616936	2.83	-1.26
421	NCAM-120	NCAM1	-6.10626	-0.0230027	-4.83	-1.22
422	Karyopherin-a2	KPNA2	-2.08842	-0.00788191	2.97	-4.01
423	EPHA3	EPHA3	-9.40679	-0.0340472	-6.24	-1.25
424	HAI-1	SPINT1	-6.86727	-0.0270653	-1.01	0.2
425	FLRT3	FLRT3	-9.31796	-0.0410939	2.86	-1.05
426	SNP25	SNAP25	72.4527	0.0962641	-8.58	3.41
427	CFC1	CFC1	7.01551	0.042593	-0.35	2.46
428	RSPO3	RSPO3	-5.89074	-0.0247626	1.32	-2.89
429	FGF-8B	FGF8	2.24498	0.00888556	-2.1	2.38
430	Aurora kinase A	AURKA	5.82624	0.0209615	-5.91	-1.17
431	SLPI	SLPI	-8.12386	-0.0360156	-0.05	1.88
432	RANK	TNFRSF11A	5.95463	0.0254705	-1.37	-0.37
433	MOZ	KAT6A	4.03437	0.017715	-0.78	-3.89
434	MCP-4	CCL13	24.8422	0.0668745	-2.48	2.55
435	CD83	CD83	-3.75891	-0.0199976	2.06	3.26
436	ADAM12	ADAM12	10.7691	0.0114948	-0.98	-0.69
437	C4	C4A C4B	-6.45681	-0.031735	2.44	4.95
438	Vitronectin	VTN	-11.3046	-0.0473461	-1.02	1.18
439	Ck-b-8-1	CCL23	-10.3838	-0.0424659	-0.37	1.07
440	discoidin domain receptor 1	DDR1	2.55944	0.014735	3.54	-1.28
441	PPase	PPA1	3.95521	0.0447619	-3.97	4.03
442	DRAK2	STK17B	20.0199	0.0539551	-1.64	-0.85
443	Lectin, mannose-binding 2	LMAN2	-4.96822	-0.0180062	-2.02	4.7
444	TNF-b	LTA	6.61101	0.0277827	-2.6	0.49
445	Bone proteoglycan II	DCN	-6.32574	-0.0237873	-2.36	2.28
446	EP15R	EPS15L1	2.94868	0.0522272	8.24	0.23
447	Plasminogen	PLG	3.66065	0.0169523	-7.44	1.38
448	LYVE1	LYVE1	5.21998	0.0249687	-1.59	1.26
449	HB-EGF	HBEGF	5.49632	0.0215213	-0.51	0.25
450	CRK	CRK	4.63077	0.0654542	7.6	2.1
451	UNC5H4	UNC5D	-6.8843	-0.0261418	-1.49	-0.78
452	HNRPQ	SYNCRIP	4.33206	0.0272538	3.07	-1.08
453	ERBB4	ERBB4	-2.44002	-0.0122525	1.93	-3
454	ITI heavy chain H4	ITIH4	-3.16371	-0.0140453	-2.46	0.11
455	CONA1	COL23A1	7.61661	0.0488234	0.25	-2.41
456	CD59	CD59	-9.22716	-0.0341584	-5.86	2.08
457	LIN7B	LIN7B	1.27675	0.00853961	-1.54	-0.56
458	Thrombospondin-1	THBS1	7.5721	0.0626016	0.84	-3.54
459	PLXB2	PLXNB2	-5.87971	-0.0205057	-3.86	-3.77
460	IL-11	IL11	3.97631	0.0164673	4.85	-1.54
461	B7-H2	ICOSLG	-10.8787	0.0671973	-0.8	3.08
462	GCP-2	CXCL6	8.55605	0.0369768	-1.35	-0.66
463	UCRP	ISG15	8.40294	0.0464407	0.71	0.1
464	ON	SPARC	2.74937	0.0361773	-0.95	2.3
465	I-309	CCL1	-4.94799	-0.0187649	-2.92	0.66
466	MP2K3	MAP2K3	4.46078	0.0331202	-6.96	-5.19
467	Ku70	XRCC6	25.8349	0.0675379	3.04	2.49
468	DcR3	TNFRSF6B	-5.1845	-0.0209129	-5.33	-0.21
469	Dynactin subunit 2	DCTN2	-7.35706	-0.0230944	1.6	2.07
470	ATPO	ATP5O	5.96833	0.0893683	-13.17	-1.09
471	FGR	FGR	8.23979	0.0609705	-7.18	-5.44
472	TIMP-1	TIMP1	-8.10078	-0.0323224	0.27	-6.75
473	EFNB1	EFNB1	4.33507	0.026263	-1.72	0.3
474	CRP	CRP	-41.9529	-0.106891	-10.38	2.83
475	FBLN3	EFEMP1	4.58777	0.0203843	-4.18	-2.64
476	GPNMB	GPNMB	-4.49139	-0.0192217	-18.06	-0.14
477	CD27	CD27	-5.68235	-0.0306014	-6.39	-2.24
478	Keratin 18	KRT18	3.79127	0.0162072	-5.24	2.49
479	STX1a	STX1A	9.04541	0.0269081	4.29	-0.66
480	WISP-3	WISP3	14.0007	0.0296263	-7.23	1.31
481	protein Z inhibitor	SERPINA10	-7.25328	-0.0302803	5.15	0.9
482	UB2L3	UBE2L3	9.69113	0.0627007	-5.41	-1.85
483	ARTS1	ERAP1	-9.43497	-0.0413378	-5.01	3.5
484	annexin I	ANXA1	19.725	0.0728762	8	-0.11
485	DSC3	DSC3	-1.74737	-0.00736446	1.62	-2.2
486	S100A6	S100A6	11.0566	0.0409068	-6.96	-11.9
487	Somatostatin-28	SST	4.62993	0.0205356	-4.93	1.24
488	kallikrein 14	KLK14	4.37617	0.0179123	10.03	-1.78
489	C1q	C1QA C1QB C1QC	-3.41153	-0.0162792	-1.38	7.09
490	GDF2	GDF2	-11.9268	-0.0352648	-0.8	2.82
491	EphB4	EPHB4	11.884	0.0440916	8.02	2.42
492	IL-17 RC	IL17RC	-6.45267	-0.0250662	-2.62	0.82
493	Peroxiredoxin-5	PRDX5	-1.48533	-0.00760564	-1.03	-0.79
494	CTLA-4	CTLA4	-4.89557	-0.0179296	-2.35	0.13
495	Nidogen	NID1	-4.9837	-0.0204549	-3.03	-0.4
496	Fucosyltransferase 3	FUT3	-6.34536	-0.0231464	2.43	0.54
497	ACTH	POMC	3.02138	0.0117164	-5.51	-4.74
498	DAF	CD55	-6.00278	-0.0214453	1	1.58
499	PIK3CA/PIK3R1	PIK3CA PIK3R1	5.5044	0.0363451	5.68	3.12
500	NSF1C	NSFL1C	-1.87163	0.0643009	12.96	2.98
501	C7	C7	4.45743	0.018657	-3.01	0.07
502	IL-17	IL17A	1.44992	0.00920351	-0.14	-0.11
503	GPC6	GPC6	9.05988	0.0272352	3.66	1.48
504	VCAM-1	VCAM1	-8.92913	-0.0355313	-0.24	2.62
505	NR1D1	NR1D1	3.76812	0.0184195	2.62	-2.24
506	Lymphotoxin a2/b1	LTA LTB	-5.87215	-0.0192135	-0.46	-1.52
507	IL-1 sRI	IL1R1	-4.04944	-0.0249593	-7.17	2.79
508	CLM6	CD300C	-7.07459	-0.0299827	-6.13	2.41
509	CNTFR alpha	CNTFR	-5.18945	-0.0270472	-0.41	-0.43
510	OAS1	OAS1	4.19381	0.0161074	-2.25	-2.34
511	PLCG1	PLCG1	2.84575	0.0110248	-4.16	1.41
512	SOST	SOST	-12.5304	-0.0467285	-6.32	-0.2
513	GX	PLA2G10	3.21584	0.0129817	-0.49	0.74
514	CD36 ANTIGEN	CD36	-5.52484	-0.0241974	-3.72	-0.42
515	HSP 60	HSPD1	-3.51292	0.0864332	-4.56	-5
516	HO-2	HMOX2	5.37151	0.022314	3.91	0.62
517	BASI	BSG	6.80301	0.026449	2.71	-0.25
518	MMP-12	MMP12	-19.0363	-0.0644518	-1.55	-0.62
519	GREM1	GREM1	6.23095	0.0237115	-0.51	-1.94
520	CD39	ENTPD1	2.0862	0.00771862	-0.31	-0.97
521	RBM39	RBM39	21.4864	0.0612466	6.68	0.75
522	a2-HS-Glycoprotein	AHSG	3.2576	0.012847	1.06	2.64
523	STAB2	STAB2	3.67234	0.0136483	5.65	-2
524	sTie-1	TIE1	-5.32914	-0.0196889	-1.63	0.26
525	Catalase	CAT	6.4177	0.0356485	-3.16	-2.26
526	C1QR1	CD93	-4.01522	-0.0190864	0.27	0.83
527	Epo	EPO	-10.9358	-0.0509856	3.18	-2.02
528	ARMEL	CDNF	-7.14802	-0.0269194	-2.82	-3.08
529	Galectin-8	LGALS8	-3.2512	-0.0155628	-3.56	-0.9
530	GDF-9	GDF9	5.33043	0.0238406	-0.02	0.27
531	IR	INSR	-5.63324	-0.0266676	-2.24	0.05
532	ERBB1	EGFR	-4.95893	-0.0211464	-4.01	-0.54
533	TFF3	TFF3	-11.4193	-0.0422994	0.4	-0.36
534	DLC8	DYNLL1	7.40542	0.0236607	-0.12	-3.73
535	HGF	HGF	-5.55756	-0.0189029	-3.7	0.19
536	Dtk	TYRO3	-2.95683	-0.0110837	4.22	2.33
537	C3d	C3	-4.72735	-0.0147672	-3.18	2.44
538	MMP-7	MMP7	-11.0021	-0.0358855	0.53	-7.22
539	Glypican 3	GPC3	-9.28644	-0.0313791	2.4	5.86
540	kallikrein 5	KLK5	-6.88238	-0.024075	2.12	-0.21
541	Discoidin domain receptor 2	DDR2	9.37666	0.02397	0.54	1.03
542	Apo E2	APOE	-2.49771	-0.0127405	11.44	6.13
543	MMEL2	MMEL1	2.06239	0.00880426	-1.34	0.28
544	Tenascin	TNC	-7.84206	-0.0322549	7.65	0.33
545	Transgelin-2	TAGLN2	5.71807	0.0808804	-5.96	12.09
546	CHL1	CHL1	-4.06038	-0.0157921	2.7	1.16
547	LRRK2	LRRK2	3.81133	0.0208273	4.58	2.68
548	H6ST1	HS6ST1	-3.97097	-0.02163	1.29	-2.25
549	CK2-A2:B	CSNK2A2 CSNK2B	1.23695	0.0428962	0.76	2.49
550	Ephrin-A5	EFNA5	-2.12448	-0.0293537	4.09	-0.21
551	PSME1	PSME1	2.6132	0.0330761	-0.99	-1.85
552	IL-10 Ra	IL10RA	-4.45172	-0.0183734	1.89	2.54
553	b2-Microglobulin	B2M	-6.96191	-0.0417982	-5.16	1.77
554	RNase H1	RNASEH1	14.4397	0.0385253	-2.14	1.55
555	ApoM	APOM	-6.16974	-0.0251755	-1.8	-0.46
556	Protein disulfide-isomerase	P4HB	-12.3235	-0.0334363	5.18	2.68
557	Cadherin-2	CDH2	-3.18675	-0.0159135	-4.38	-0.44
558	HRG	HRG	-7.05288	-0.0341111	-8.47	-3.33
559	hnRNP A2/B1	HNRNPA2B1	27.1053	0.0808872	0.96	-2.63
560	Midkine	MDK	-7.33952	-0.0277445	-5.77	0.45
561	SH21A	SH2D1A	-10.3131	-0.0429263	-24.08	10.99
562	IL-17E	IL25	-6.51694	-0.0256942	2.8	-1.59
563	SECTM1	SECTM1	-10.7651	-0.0354541	4.78	3.14
564	Prothrombin	F2	-3.70553	-0.0185288	9.01	1.81
565	Collectin Kidney 1	COLEC11	-2.94859	-0.0270864	0.6	2.63
566	AMPK a1b1g1	PRKAA1 PRKAB1 PRKAG1	5.21827	0.0136969	-0.96	-1.87
567	PAFAH	PLA2G7	6.23666	0.0222635	-0.06	-4.3
568	SKP1	SKP1	6.7468	0.0385228	-3.79	-2.92
569	Angiopoietin-1	ANGPT1	4.12443	0.0353936	1.75	3.04
570	LCK	LCK	9.4361	0.0362618	-2.99	2.45
571	MMP-10	MMP10	4.23238	0.0118654	2.35	1.57
572	MAPK5	MAPKAPK5	3.4649	0.0166579	-4.45	0.43
573	ROR1	ROR1	-5.67817	-0.0182374	-4.2	-1.71
574	FN1.4	FN1	-7.38828	-0.0264868	3.64	-3.97
575	TWEAKR	TNFRSF12A	3.33021	0.0126454	-8.19	-1.19
576	BAFF	TNFSF13B	-13.5286	-0.0390891	2.38	-0.61
577	HDGR2	HDGFRP2	12.9491	0.0340614	-0.59	-1.97
578	GFRa-2	GFRA2	-4.11628	-0.0189655	-0.73	0.11
579	C5b, 6 Complex	C5 C6	-2.88761	-0.0123221	3.59	0.33
580	PCI	SERPINA5	-2.64402	-0.0128945	4.39	4.16
581	NKp30	NCR3	-4.46859	-0.0190589	0.6	-1.17
582	PRL	PRL	-43.3626	-0.0720396	-3.96	0.64
583	LDLR	LDLR	-10.7852	-0.0345557	-9.22	-4.23
584	sICAM-1	ICAM1	-4.3428	-0.0183924	-2.84	-0.96
585	IFN10	IFNA10	-1.59476	-0.012974	-5.29	3.65
586	TNF sR-I	TNFRSF1A	-12.0186	-0.0404274	0.09	-1.64
587	TRAIL R4	TNFRSF10D	2.71165	0.0191095	-7.22	-1.83
588	IL-22	IL22	-5.79444	-0.0259307	-6.62	0.77
589	Fas, soluble	FAS	1.20733	-0.026988	-1.76	0.26
590	IRF1	IRF1	10.0235	0.0375315	-0.56	-3.92
591	ROBO2	ROBO2	-4.62425	-0.0172105	-5.81	-1.18
592	ISLR2	ISLR2	-5.58525	-0.0172241	-3.4	0.84
593	HCK	HCK	-2.34569	-0.00908593	-2.78	-1.09
594	PDE3A	PDE3A	4.60171	0.0240237	-1.95	-0.22
595	Desmoglein-1	DSG1	3.1245	0.0124009	3.58	0.82
596	PAI-1	SERPINE1	8.7661	0.0439077	3.48	3.34
597	Thrombopoietin Receptor	MPL	2.78834	0.0140138	3.44	-3.43
598	NRX3B	NRXN3	-5.78268	-0.0169852	-0.17	-1.32
599	IL-17 RD	IL17RD	-2.1657	-0.00850767	2.67	-0.84
600	C8	C8A C8B C8G	-3.3645	-0.0194858	1.9	-1.35
601	RSPO2	RSPO2	6.90488	0.0228904	0.15	0.15
602	Factor H	CFH	-1.58813	-0.00700815	3.17	2.38
603	TNFSF15	TNFSF15	-0.791029	-0.0082912	1.69	1.28
604	XTP3A	DCTPP1	-4.78917	-0.0261875	4.85	-2.03
605	Gro-a	CXCL1	5.02026	0.0394701	0.49	0.63
606	Cardiotrophin-1	CTF1	-1.67279	-0.00711193	2.3	0.57
607	FGF23	FGF23	2.33022	-0.022179	-3.4	3.95
608	PlGF	PGF	-0.114127	-0.00902674	-3.04	3.27
609	FCAR	FCAR	2.92879	0.013011	-3.67	-1.54
610	Adrenomedullin	ADM	1.92736	0.0158514	12.79	7.99
611	a2-Antiplasmin	SERPINF2	-3.90199	-0.016479	0.19	-7.41
612	CD226	CD226	2.82006	0.0153677	-2.11	1.61
613	MCP-1	CCL2	-19.8057	-0.0623407	-6.79	-1.26
614	GFAP	GFAP	3.9521	0.0149814	-3.91	-0.86
615	4-1BB ligand	TNFSF9	-2.36502	-0.0097658	6.69	-0.66
616	FGFR4	FGFR4	5.7389	0.0179502	-4.89	2.84
617	CBPE	CPE	-2.1694	-0.00951874	-5.17	-1.3
618	HMG-1	HMGB1	25.3564	0.0529493	-5.48	-2.39
619	Testican-1	SPOCK1	-3.40202	0.0258149	2.24	3.07
620	PFD5	PFDN5	-3.46671	-0.0154097	1.19	-2.43
621	SIRT2	SIRT2	6.30837	0.0285957	-8.33	-5.94
622	LCMT1	LCMT1	4.15432	0.0177634	7.08	2.49
623	Elafin	PI3	-12.4806	-0.0571337	-6.18	-1.03
624	PESC	PES1	14.8216	0.0354107	2.75	-0.99
625	ALCAM	ALCAM	-3.03199	-0.0138558	-1.37	1.36
626	Siglec-7	SIGLEC7	-4.61156	-0.0202576	-2.6	-2.66
627	CLC7A	CLEC7A	4.53264	0.0159458	1.51	-2.7
628	Myostatin	MSTN	-6.79043	-0.0200588	-2.01	0.74
629	sL-Selectin	SELL	2.25679	0.0123527	-1.5	0.13
630	Endoglin	ENG	-4.22577	-0.0193429	-1.4	12.86
631	Aminoacylase-1	ACY1	-5.34362	-0.0206704	-3.51	-0.74
632	GITR	TNFRSF18	-1.02413	-0.0193919	5.88	-1.97
633	Carbonic anhydrase III	CA3	4.07732	0.0487646	5.68	3.14
634	RPS6KA3	RPS6KA3	-4.19621	0.0448105	4.37	1.81
635	MIP-3a	CCL20	12.4236	0.0277075	-0.14	2.58
636	NCK1	NCK1	6.07179	0.0490684	-4.61	4.95
637	DSCAM	DSCAM	-3.01904	-0.0110473	-4.13	-0.57
638	Kallikrein 11	KLK11	-4.61712	-0.0158045	2.71	1.31
639	PBEF	NAMPT	6.20356	0.0297203	7.38	-3.19
640	Nr-CAM	NRCAM	-1.9909	0.0214899	-4.88	-0.46
641	UBP25	USP25	6.86635	0.0266328	-4.99	-0.44
642	STRATIFIN	SFN	4.38325	0.019447	-3.42	0.31
643	HTRA2	HTRA2	0.0362473	0.0237635	-0.19	2.6
644	Nucleoside diphosphate kinase A	NME1	6.39204	0.061842	1.99	3.52
645	complement factor H-related 5	CFHR5	5.99421	0.0214385	6.58	-0.05
646	MDC	CCL22	-4.78938	-0.0189954	-8.13	-4.36
647	IL-9	IL9	4.46743	0.01905	0.35	-3.46
648	TFF1	TFF1	0.578593	-0.0384885	-5.79	-6.34
649	EphB6	EPHB6	-4.14677	-0.0141457	-3.27	-4.29
650	S100A12	S100A12	1.92814	0.0226731	-1.96	-3.02
651	RELT	RELT	-4.2639	-0.0305449	-4.45	-1.39
652	Kallistatin	SERPINA4	2.81698	0.0140088	5.03	1.55
653	PAK6	PAK6	1.29868	0.0326464	1.04	-6.03
654	Cathepsin H	CTSH	-5.55521	-0.0374802	-2.29	1.45
655	MATN2	MATN2	-4.80402	-0.0185912	3.65	-0.87
656	IDUA	IDUA	2.00068	0.0210986	4.95	-1.54
657	Lymphotoxin b R	LTBR	-3.91499	-0.0208692	4.03	1.99
658	LIF sR	LIFR	-3.95657	-0.0177134	-4.81	1.37
659	IFN-g	IFNG	-5.5439	-0.017974	-2.11	0.03
660	NUDC3	NUDCD3	3.09518	0.0259019	5.02	1.85
661	RANTES	CCL5	-0.853967	0.038584	-4.49	2.7
662	Contactin-4	CNTN4	-3.01563	-0.0116624	-1.04	2.13
663	Secretin	SCT	2.40144	0.0086053	1.35	1.97
664	IL-3	IL3	2.08791	0.00942494	-4.13	0.15
665	Lactoferrin	LTF	5.27933	0.0394759	3.38	-1.15
666	Mn SOD	SOD2	-4.44255	-0.0191368	-5.61	3.01
667	Macrophage mannose receptor	MRC1	-4.50146	-0.0223893	-5.13	-2.88
668	NKp46	NCR1	-4.65684	-0.022657	-3.48	1.03
669	CBX5	CBX5	-1.6792	-0.006899	3.83	3.96
670	PRKACA	PRKACA	1.50881	0.0538051	22.95	11.39
671	IL24	IL24	4.78924	0.0233639	2.08	-0.74
672	C3	C3	-11.3956	-0.0292824	-1.91	19.48
673	PTHrP	PTHLH	-4.43191	-0.0185225	-0.5	1.26
674	JAG2	JAG2	2.10622	0.0103332	-2.23	0.33
675	IL-1 R AcP	IL1RAP	-5.93443	-0.0193263	2.76	-0.43
676	GP114	ADGRG5	-1.50404	-0.00625157	-0.33	4.84
677	a1-Antitrypsin	SERPINA1	6.49419	0.0202747	4.18	1.03
678	4EBP2	EIF4EBP2	3.23894	0.0147495	1.21	1.14
679	SP-D	SFTPD	26.7404	0.0763287	0.11	-0.25
680	MIC-1	GDF15	-4.7928	-0.0175228	3.16	1.3
681	ATS13	ADAMTS13	-2.86426	-0.0152229	-1.69	-0.48
682	HCC-1	CCL14	-10.2594	-0.0381179	-1.11	2.24
683	alpha-1-antichymotrypsin complex	SERPINA3	10.4998	0.0405677	4.61	12.33
684	ARI3A	ARID3A	4.52213	0.044001	-6.59	2.33
685	DPP2	DPP7	3.41845	0.0164815	1.44	-0.54
686	CAMK1D	CAMK1D	-2.99211	-0.0156719	-4.05	3.11
687	Lumican	LUM	-3.13962	-0.0146017	7.21	-5.88
688	amyloid precursor protein	APP	2.44232	0.0202508	5.55	-0.17
689	COX-2	PTGS2	24.8178	0.0509022	3.01	-2.53
690	Carbonic anhydrase VII	CA7	-5.7823	-0.0237812	0.39	-0.56
691	C6	C6	-2.99539	-0.0128015	-6.39	3.1
692	COMMD7	COMMD7	-0.373852	0.0305991	0.09	-1.64
693	STK16	STK16	-2.5205	-0.0119512	-2.04	0.85
694	Artemin	ARTN	-7.72306	-0.0241505	-1.65	-2.65
695	RSK-like protein kinase	RPS6KA5	5.51066	0.0536658	-6.05	-2.96
696	Trefoil factor 2	TFF2	0.447571	-0.023606	2.68	-2.38
697	ICOS	ICOS	8.92799	0.0416695	-5.32	0.8
698	CAD15	CDH15	2.12061	0.0100515	-6.11	-3.41
699	Kallikrein 6	KLK6	-2.85016	-0.0115417	0.6	0.98
700	FAM3D	FAM3D	-6.81591	-0.0413782	3.68	0.92
701	PTK6	PTK6	-2.84017	-0.0122288	-0.47	-1.01
702	ERBB2	ERBB2	-2.62872	-0.00941674	-0.27	-1.33
703	Cystatin M	CST6	-9.44577	-0.0404157	-4.69	-2.78
704	Integrin a1b1	ITGA1 ITGB1	1.74856	0.0376425	-0.84	-1.55
705	OPG	TNFRSF11B	-3.98436	-0.0196507	-3.63	2.18
706	RS7	RPS7	15.1591	0.0657471	-5.45	4.46
707	MK13	MAPK13	10.0596	0.0316686	-3.16	-2.35
708	TAFI	CPB2	2.54196	0.0120662	1.03	2.13
709	sCD163	CD163	0.246587	-0.0160405	-1.02	-3.18
710	TBP	TBP	13.4289	0.0317978	-1.29	-1.03
711	CNTF	CNTF	-2.29436	-0.00848587	3.66	-1.93
712	ILT-2	LILRB1	-4.2016	-0.0143531	-3.22	-0.67
713	IL-23 R	IL23R	3.5368	0.0185122	-3.05	-0.29
714	Osteopontin	SPP1	6.8472	-0.0361045	7.63	-0.11
715	Cadherin-5	CDH5	-2.3248	-0.0145988	4.83	-2.04
716	TPSB2	TPSB2	-12.1625	-0.046221	-0.09	-1.4
717	FYN	FYN	-3.70908	0.0577204	-0.59	-2.24
718	IL-17D	IL17D	4.74358	0.0169451	8.77	-1.86
719	VEGF-D	FIGF	-5.25938	-0.0173201	-3.26	0.15
720	DKK1	DKK1	-0.939189	0.0224545	1.79	2.95
721	Cytochrome c	CYCS	-0.00939285	0.0184279	-5.54	-8.09
722	HCC-4	CCL16	-5.29597	-0.0243728	2.67	0.94
723	IL-34	IL34	-3.24589	-0.0148966	2.62	-1.96
724	Kallikrein 4	KLK4	-1.08868	-0.00730672	3.68	1.33
725	P-Cadherin	CDH3	-2.60563	-0.0143354	-2.94	5.08
726	dopa decarboxylase	DDC	-2.35005	-0.0113055	-1.44	-0.14
727	SGTA	SGTA	0.815346	0.0510062	-3.29	-4.87
728	CRDL1	CHRDL1	-6.11114	-0.0214756	1.45	-1.4
729	PACAP-27	ADCYAP1	1.90118	-0.0177005	-4.45	0.67
730	TSG-6	TNFAIP6	-9.35559	-0.049339	-2.78	0.77
731	TPSG1	TPSG1	1.78315	0.00968702	12.91	2.49
732	Cathepsin B	CTSB	-5.86845	-0.0195586	-3.27	-1.81
733	HGFA	HGFAC	3.77593	0.0167685	1.36	1.43
734	EPHAA	EPHA10	-2.28547	-0.0110342	-1.28	-1.12
735	Thymidine kinase	TK1	0.559591	0.00537395	7.14	-0.14
736	a1-Antichymotrypsin	SERPINA3	-2.25223	-0.0115456	-0.49	2.29
737	IL-6	IL6	3.29702	0.0190218	-1.41	-2.27
738	Elastase	ELANE	-1.92723	-0.00973713	0.19	4.13
739	NADPH-P450 Oxidoreductase	POR	-6.89352	-0.0221745	1.61	2.86
740	SE6L2	SEZ6L2	5.63309	0.0525089	-4.24	0.01
741	Insulin	INS	3.51931	0.0141146	4.68	19.25
742	SHPS1	SIRPA	-1.42071	-0.0237547	1.61	-4.19
743	IL-1F8	IL36B	2.20936	0.00503025	-2.11	-0.76
744	CD23	FCER2	-12.9656	-0.0437269	-0.86	-2.23
745	HXK2	HK2	25.0314	0.0448054	-1.59	-1.86
746	JAG1	JAG1	-2.14884	-0.00806575	-0.64	2.02
747	CYTF	CST7	3.8333	0.015214	-0.79	3.99
748	ACE2	ACE2	2.42551	0.008975	-0.62	3.14
749	PARK7	PARK7	-6.70018	-0.0169789	8.82	-0.37
750	GP1BA	GP1BA	2.17496	0.0145524	0.33	1.56
751	Ephrin-A2	EFNA2	-5.45238	-0.0164219	-3.53	-3.28
752	MEPE	MEPE	-1.55564	-0.00638882	0.55	-0.08
753	MIA	MIA	-4.59423	-0.0227096	1.24	0.2
754	Moesin	MSN	5.26861	0.0348078	0.14	0.17
755	NRP1	NRP1	-2.59209	-0.018013	7.66	0.56
756	Apo E3	APOE	-1.90139	-0.00941352	5.26	0.03
757	cIAP-2	BIRC3	4.28697	0.0113612	-1.36	1.42
758	B7	CD80	-1.61837	-0.0068469	-3.79	1.16
759	FCN2	FCN2	-5.81756	-0.0168185	7.05	3.38
760	kallikrein 12	KLK12	-3.54556	-0.0166257	3.86	-0.24
761	YKL-40	CHI3L1	-15.7106	-0.0529566	0.27	-2.28
762	BDNF	BDNF	5.59981	0.027664	-6.35	1.97
763	IFN-g R1	IFNGR1	-0.314104	-0.0115638	6.57	-1.81
764	BPI	BPI	23.2629	0.0602553	-2.14	1.38
765	Factor I	CFI	-1.84011	-0.00811416	-2.59	2.53
766	Antithrombin III	SERPINC1	-1.71704	-0.00807144	1.91	2.66
767	IMDH1	IMPDH1	-2.79455	0.025996	1.48	-4.71
768	Prolactin Receptor	PRLR	-1.47014	-0.0085743	-0.74	-3.4
769	MICA	MICA	-2.93772	-0.0291231	0.71	-0.22
770	sTie-2	TEK	-2.18442	-0.00988788	-3.19	-2.61
771	FN1.3	FN1	1.9813	0.0243937	-0.7	-8.8
772	IL-1b	IL1B	-8.94115	-0.0149861	-1.6	-0.36
773	c-Myc	MYC	4.12124	0.0107817	-1.81	-0.51
774	annexin VI	ANXA6	-2.9895	0.035095	0.05	10.24
775	VEGF121	VEGFA	-1.2568	-0.00563471	-1.6	-0.06
776	IGFBP-3	IGFBP3	-7.22009	-0.0245308	-3.74	-0.21
777	PDE9A	PDE9A	-5.09577	-0.0200427	1.67	2.12
778	PCNA	PCNA	-0.657967	-0.00393147	0.84	-0.76
779	CBG	SERPINA6	1.72034	0.00622065	-2.09	1.13
780	TBK1	TBK1	3.36205	0.0150724	-8.31	-0.84
781	MDM2	MDM2	1.86475	0.0101504	0.97	0.9
782	Cathepsin D	CTSD	-4.33102	-0.0271227	2.6	9.7
783	MFRP	MFRP	5.96534	0.0319372	-3.32	1.86
784	Activin AB	INHBA INHBB	0.845686	-0.00950506	0.67	0.13
785	PAPP-A	PAPPA	-9.96729	-0.0313384	0.95	-1.72
786	CKAP2	CKAP2	-2.06576	-0.0172908	-1.61	5.26
787	FETUB	FETUB	-6.02115	-0.0201998	1.29	-2.59
788	KEAP1	KEAP1	5.41339	0.012468	-1.24	-1.67
789	MPIF-1	CCL23	-4.70189	-0.0176088	1.15	-0.12
790	Renin	REN	11.1517	0.0334911	-1.72	-2.09
791	Cathepsin A	CTSA	2.48767	0.0213991	3.9	1.48
792	Testican-2	SPOCK2	-3.74187	-0.0198392	-1.07	-0.35
793	ECM1	ECM1	2.21632	0.0131755	3.39	-2.71
794	GIIE	PLA2G2E	-1.10885	-0.00623553	-2.3	1.16
795	KI2L4	KIR2DL4	10.0691	0.0226552	-2.76	0.78
796	TAJ	TNFRSF19	-5.77891	-0.0223573	-2.12	-2.06
797	BGH3	TGFBI	-11.327	-0.0408429	-5.42	0.77
798	NPS-PLA2	PLA2G2A	-20.2201	-0.0398889	-4.61	0.62
799	transcription factor MLR1, isoform CRA_b	LCORL	-2.73204	-0.0102841	1.33	0.5
800	Lipocalin 2	LCN2	-12.8241	-0.0391192	-13.83	1.12
801	WNT7A	WNT7A	-1.36261	-0.00799241	-1.7	1.22
802	IL-12 RB2	IL12RB2	-0.0760874	-0.00703639	-0.38	-0.51
803	Carbonic Anhydrase X	CA10	-2.18784	-0.00914195	2.65	2.86
804	RASA1	RASA1	1.3664	0.0161949	-4.03	4.44
805	Proteinase-3	PRTN3	-8.52083	-0.0327844	-4.79	-1.27
806	Cytidylate kinase	CMPK1	1.48425	0.00766099	-2.69	-1.03
807	NCAM-L1	L1CAM	-5.20045	-0.0150545	1.84	4.8
808	Rb	RB1	1.6825	0.00762789	-8.51	-0.85
809	annexin II	ANXA2	10.6814	0.0330052	17.91	-9.97
810	CD30	TNFRSF8	2.05635	0.00750105	2.69	-2.26
811	tPA	PLAT	-11.9359	-0.0429178	-0.86	2.14
812	IL22RA1	IL22RA1	5.05514	0.0228181	-5.92	-3.65
813	CHKB	CHKB	-0.84682	0.00560491	5	5.71
814	Carbonic anhydrase 9	CA9	-6.84909	-0.0248829	0.25	1.34
815	C1r	C1R	-7.14616	-0.042914	8.13	-1.14
816	CDK2/cyclin A	CDK2 CCNA2	-4.50265	-0.018133	-0.21	-2.02
817	PGCB	BCAN	-4.38998	-0.0152767	-1.48	2.73
818	ILT-4	LILRB2	-4.19241	-0.0171734	-1.95	-0.01
819	PERL	LPO	-3.72039	-0.0128975	0.47	0.1
820	CK-BB	CKB	-0.796622	-0.0173527	-2.19	2.6
821	ABL2	ABL2	1.7364	0.00772305	-0.88	0.54
822	SREC-II	SCARF2	7.02679	0.0210418	-4.01	-1.22
823	FGF-17	FGF17	-1.74127	-0.0073803	7.25	-1.7
824	Histone H2A.z	H2AFZ	1.70689	-0.0356929	-11.17	-3.19
825	Nogo Receptor	RTN4R	-4.45651	-0.019914	-1.86	1.38
826	SLAF6	SLAMF6	2.85532	0.00890114	-2.64	-2.97
827	PSA	KLK3	13.939	0.0701334	3.64	0.26
828	17-beta-HSD 1	HSD17B1	10.6428	0.0245961	1.74	-1.07
829	SEPR	FAP	3.01486	0.00950937	1.38	0.27
830	IL-2	IL2	-2.99131	-0.0148814	7.24	3.63
831	PH	PPY	-4.72691	-0.0322778	-4.45	1.32
832	Protein S	PROS1	1.44955	0.00638407	-10.17	3.23
833	SARP-2	SFRP1	-3.20203	-0.0107196	3.34	3.64
834	LRRT1	LRRTM1	-2.28774	-0.00855161	-3.26	-1.91
835	REG4	REG4	-8.03646	-0.0253604	1.7	0.07
836	ASAH2	ASAH2	-11.737	-0.0238592	-2.74	0.54
837	Coagulation Factor X	F10	-1.43983	-0.00701065	-7.66	2.72
838	PIGR	PIGR	-14.6626	-0.0334865	0.63	0.92
839	ARGI1	ARG1	4.04332	0.0104177	-0.08	1.79
840	PSA2	PSMA2	4.09652	0.0112875	7.04	4.25
841	N-terminal pro-BNP	NPPB	-1.64685	-0.0725944	-1.74	-2.99
842	Siglec-3	CD33	-5.00063	-0.0173171	-5.83	1.19
843	Protein C	PROC	2.68873	0.0102581	-2.77	-4.6
844	Luteinizing hormone	CGA LHB	9.28867	0.0367145	4.8	-1.53
845	Growth hormone receptor	GHR	-5.10833	-0.0147684	-2.59	-4.77
846	DnaJ homolog	DNAJC19	1.8423	0.00763815	0.58	-3.51
847	SSRP1	SSRP1	21.3103	0.0349077	-0.56	2.37
848	CTACK	CCL27	-2.92724	-0.0113391	2	3.62
849	CATF	CTSF	-2.91649	-0.0133862	-3.67	-2.52
850	FGF-20	FGF20	1.73194	0.00782458	4.12	0.38
851	NET4	NTN4	-4.09801	-0.0175743	-0.69	-2.4
852	ANGL3	ANGPTL3	-0.754555	-0.00567064	5.36	-2.05
853	GDF-11/8	GDF11 MSTN	2.49983	0.010028	1.35	-2.65
854	Endothelin-converting enzyme 1	ECE1	-5.55181	-0.0218534	-0.21	-1.97
855	NEGR1	NEGR1	-3.22102	-0.0098781	-0.24	-0.24
856	40S ribosomal protein SA	RPSA	1.37085	-0.00589149	-0.94	4.29
857	ERP29	ERP29	-4.86324	-0.018456	-7.93	-3.81
858	TrkB	NTRK2	-1.42349	-0.00610416	-1.44	-1.72
859	NOTC2	NOTCH2	0.73118	-0.0225678	-8.64	2.04
860	IL-20	IL20	1.1001	0.00446715	0.97	-2.42
861	Coagulation Factor VII	F7	-1.24267	-0.0103282	7.52	-11.23
862	FGF-5	FGF5	-1.43857	-0.00707504	-2	0.1
863	LRP1B	LRP1B	-2.81369	-0.0111082	-5.81	3.64
864	VEGF sR2	KDR	-2.40928	-0.00922353	-6.85	0.14
865	LIGHT	TNFSF14	1.65175	0.00882247	-3.3	2.43
866	TLR4	TLR4	3.5224	0.00922912	-1.47	1.46
867	GFRa-3	GFRA3	1.87441	0.00879075	-0.07	-1.02
868	FAM3B	FAM3B	-4.64314	-0.0144096	-7.56	5.02
869	SLAF5	CD84	1.66943	0.0212556	7.09	4.95
870	SLIK5	SLITRK5	1.08767	-0.0188018	6.34	0.36
871	Properdin	CFP	-4.95459	-0.0126276	1.19	0.79
872	NKG2D	KLRK1	4.28199	0.016152	-3.97	-0.76
873	PECAM-1	PECAM1	-1.12464	-0.00392606	-2.71	0.04
874	resistin	RETN	2.53757	0.0165061	-3.47	-3.46
875	DYRK3	DYRK3	1.00307	0.00760541	-5.39	-1.25
876	IL-17F	IL17F	-11.1716	-0.0226108	-8.43	0.7
877	LYPD3	LYPD3	-3.16969	-0.0169538	-1.07	-1.64
878	TCCR	IL27RA	-0.874572	-0.0167482	-3.48	1.1
879	Cripto	TDGF1	0.275972	-0.0171342	-1.74	-2.57
880	IL-10	IL10	-5.86186	-0.0225802	2.92	-1.81
881	C2	C2	1.03152	0.00340941	-2.87	7.61
882	RAP	LRPAP1	1.80322	0.0284764	4.93	-1.88
883	calreticulin	CALR	-0.872511	-0.00320245	0.36	1.97
884	SCF sR	KIT	-5.28542	-0.0168599	2.29	-0.84
885	CO8A1	COL8A1	-4.07442	-0.0143866	-3.85	1.15
886	SCGF-beta	CLEC11A	-4.0938	-0.0221407	2.6	-1.54
887	HCG	CGA CGB	-5.35642	-0.0175419	-4.57	1.53
888	MK11	MAPK11	-4.85737	-0.0135429	0.24	-0.35
889	NANOG	NANOG	-2.39257	-0.00998425	1.55	-1.77
890	IGFBP-5	IGFBP5	-0.560162	-0.0106885	7.81	-2.12
891	IL-8	CXCL8	-7.88346	-0.0271263	0.04	-0.93
892	Troponin I, skeletal, fast twitch	TNNI2	-6.56636	-0.0252334	-5.09	1.06
893	MMP-14	MMP14	8.75695	0.0350149	-6.75	-0.34
894	FGF9	FGF9	-1.10919	-0.00491181	0.55	1.58
895	BMP RII	BMPR2	2.10012	0.00601983	-5.2	-5.59
896	ADAMTS-5	ADAMTS5	-2.66703	-0.00983427	2.37	-1.87
897	sRANKL	TNFSF11	-2.8678	-0.0106979	-1.84	2.37
898	IL-7	IL7	-1.52654	-0.0105378	6.47	1.81
899	TF	F3	0.641788	-0.0171153	14.15	7
900	Angiotensinogen	AGT	1.60285	0.0068111	-9.44	2.39
901	Angiostatin	PLG	-1.60023	-0.00791498	-2.69	1
902	Lymphotactin	XCL1	-0.742786	-0.00373716	6.27	-1.69
903	IFN-b	IFNB1	-2.78912	-0.0055091	1.72	-1.13
904	Histone H1.2	HIST1H1C	11.7992	-0.0622206	-8.61	4.24
905	CK-MB	CKB CKM	1.68454	-0.0197139	-1.99	-6.23
906	TRAIL R2	TNFRSF10B	1.1097	0.00468318	2.42	3.58
907	GM-CSF	CSF2	-3.95528	-0.00967587	-2.48	0.03
908	LEAP-1	HAMP	-8.70258	-0.04795	-3.3	1.26
909	Semaphorin 3E	SEMA3E	-2.96043	-0.01491	-1.82	-3.5
910	Chitotriosidase-1	CHIT1	1.50909	0.0253014	0.99	0.33
911	Thrombin	F2	-0.89105	0.0123055	5.34	5.88
912	IFN-a/b R1	IFNAR1	-3.6844	-0.0131605	2.68	0.98
913	HPV E7 Type 16	Human-virus	-5.03912	-0.0165274	2.69	-0.76
914	LGMN	LGMN	0.138703	-0.0129553	3.78	-0.69
915	Gelsolin	GSN	1.09656	0.00715921	1.59	0.78
916	CD177	CD177	13.259	0.0107964	3.12	0.69
917	HVEM	TNFRSF14	-1.45733	-0.00477364	0.43	-1.06
918	CSF-1	CSF1	-2.5845	-0.00855048	-0.95	-0.71
919	NSE	ENO2	-3.78717	0.0229829	5.52	16.79
920	ZNRF3	ZNRF3	4.46132	0.0089321	8.16	9.27
921	CLF-1/CLC Complex	CRLF1 CLCF1	-3.3581	-0.00805778	1.83	0.07
922	Siglec-6	SIGLEC6	-2.4227	-0.00759249	6.49	-0.76
923	Prekallikrein	KLKB1	1.6746	0.00656205	1.99	2.16
924	JAM-B	JAM2	-2.68643	-0.00880792	-3.1	0
925	SLAF7	SLAMF7	-8.3384	-0.0385511	-2.87	-0.42
926	DC-SIGN	CD209	-3.19715	-0.0119017	1.06	-1.02
927	Contactin-5	CNTN5	-1.75459	-0.00758045	1.08	1.41
928	BMP-1	BMP1	2.18732	0.0100588	-14.09	-0.28
929	DAN	NBL1	12.8942	0.0150684	5.17	0.99
930	RGM-C	HFE2	-1.94176	-0.00891252	0.41	-1.31
931	WFKN1	WFIKKN1	-4.96218	-0.0150488	-3.88	2.56
932	Glutathione S-transferase Pi	GSTP1	6.28429	0.0191221	4.12	1.75
933	IL-4 sR	IL4R	-0.289855	-0.00708185	-3.74	0.94
934	LSAMP	LSAMP	-2.62359	-0.00864728	-2.89	-0.68
935	MEK1	MAP2K1	1.45131	0.00519306	10.19	-1.55
936	Topoisomerase I	TOP1	29.7448	0.0379549	-7.46	-4.03
937	SMOC1	SMOC1	-2.23004	-0.00927028	-5.69	-1.08
938	PKC-G	PRKCG	1.11512	0.00526392	-0.98	1.62
939	K-ras	KRAS	-2.11995	-0.00859605	0.82	6.62
940	H2A3	HIST3H2A	-36.4408	-0.027627	-12.6	1.8
941	OMD	OMD	-2.56702	-0.00835922	3.37	1.7
942	FCGR1	FCGR1A	4.0512	0.0120979	5.13	1.12
943	sICAM-5	ICAM5	-3.45623	-0.0108995	-2.69	-2.33
944	Neurotrophin-5	NTF4	-2.04802	-0.00748178	6.86	-1.87
945	CYTN	CST1	3.94496	0.0234386	5.05	-1.46
946	sFRP-3	FRZB	2.17044	0.00757059	5.55	-0.11
947	ULBP-2	ULBP2	-3.61474	-0.0122377	-6.43	2.28
948	MYPC1	MYBPC1	-2.77951	0.0211328	-0.49	-3.45
949	Chk2	CHEK2	1.61647	0.00655465	-2.06	0.42
950	BMP-14	GDF5	2.08915	0.0171773	0.1	-0.92
951	PYY	PYY	-1.42549	-0.0101848	-6.14	4.9
952	FAM107B	FAM107B	-2.94647	-0.00771678	1.36	-0.11
953	CHST6	CHST6	-1.77052	-0.00621989	-2.09	-1.32
954	ENTP5	ENTPD5	-4.22867	-0.0109179	7.76	-0.57
955	ATS15	ADAMTS15	-0.75798	-0.0034693	-4.5	-0.07
956	Cadherin-6	CDH6	1.10061	0.00494422	-1.14	0.48
957	Cystatin C	CST3	0.404836	-0.012795	-5.93	-2.17
958	Survivin	BIRC5	1.24281	0.00499505	3	-1.16
959	PTN	PTN	-4.23211	-0.0137386	0.01	1.02
960	Apo A-I	APOA1	1.12349	0.00641871	-3.85	-3.62
961	IL-12	IL12A IL12B	-1.95813	-0.00877477	-0.63	-0.17
962	Mammaglobin 2	SCGB2A1	-2.5314	-0.00512218	0.77	3.03
963	FABPE	FABP5	-7.81855	-0.0405561	1.47	1.93
964	IL-1 sR9	IL1RAPL2	2.90174	0.00525431	-4.04	-0.02
965	GOT1	GOT1	16.5163	0.0119618	-4.23	0.62
966	Ephrin-B3	EFNB3	-6.05618	-0.0193088	-1.03	-1.91
967	MO2R1	CD200R1	1.07082	0.00695976	-1.7	1.38
968	PEDF	SERPINF1	-0.906722	-0.00572434	-1.02	3.71
969	ANP	NPPA	3.42072	0.00881877	-2.2	-2.77
970	ASM3A	SMPDL3A	8.96662	0.0274406	1.07	0.89
971	TYK2	TYK2	4.63342	0.0192546	-4.69	-1.76
972	FGF-12	FGF12	2.54163	0.00682621	-1.7	0.72
973	b-Endorphin	POMC	-6.6144	-0.0317487	-7.58	-0.35
974	Carbonic anhydrase I	CA1	2.64466	0.0258256	-3.02	-1.54
975	kallikrein 13	KLK13	-1.37137	-0.00798416	1.01	1.92
976	MMP-1	MMP1	-2.62802	0.0188866	-4.22	-1.89
977	Tropomyosin 2	TPM2	-0.23119	-0.00818002	1.51	1.13
978	Cathepsin V	CTSV	-8.94372	-0.0321098	4.99	0.2
979	CK-MM	CKM	1.95776	-0.00834746	3.98	-1.75
980	UB2G2	UBE2G2	-4.92226	-0.0149321	-4.88	-3.15
981	Afamin	AFM	1.34507	0.00584262	2.47	-1.2
982	PolyUbiquitin K48	UBB	1.55162	0.0140524	-4.71	-7.64
983	gpIIbIIIa	ITGA2B ITGB3	-5.16346	0.0319151	-2.33	4.38
984	Gastrin-releasing peptide	GRP	2.27712	0.00326149	-2.75	-1.92
985	CgA	CHGA	-7.53569	-0.0303451	-3.83	2.73
986	Factor D	CFD	1.68406	0.00633259	7.5	3.82
987	Fas ligand, soluble	FASLG	-0.47018	-0.011093	-0.93	1.67
988	GSTA3	GSTA3	-3.91522	-0.00969749	6.01	3.24
989	Layilin	LAYN	-0.135932	-0.00651192	3.61	1.28
990	SAA	SAA1	-5.04539	-0.0575733	-6.74	1.75
991	Activin A	INHBA	-3.45687	-0.0100973	6.86	-3.6
992	CYTD	CST5	1.79398	0.0189002	-3.33	-2.06
993	Esterase D	ESD	5.09082	0.0148224	13.06	8.57
994	CD38	CD38	-1.3703	-0.00491959	-1.82	-1.15
995	Persephin	PSPN	-0.68236	-0.0035425	-2	-3.24
996	Noggin	NOG	1.7634	0.011114	-6.46	0.95
997	IgG	IGHG1 IGHG2 IGHG3 IGHG4 IGK@ IGL@	-1.25813	-0.00818918	-5.72	1.21
998	NRG4	NRG4	-2.2755	-0.00520484	-5.39	-2.2
999	TGF-b R II	TGFBR2	1.79553	0.00997432	-2.46	-0.47
1000	DRR1	FAM107A	-0.343778	-0.00322748	1.97	-5.1
1001	Lymphotoxin a1/b2	LTA LTB	-2.52188	-0.00516683	6.44	0.35
1002	Livin B	BIRC7	-0.552112	-0.00404549	2.23	2.49
1003	M-CSF R	CSF1R	0.850304	0.0054367	-4.2	-2.52
1004	carbonic anhydrase II	CA2	3.1037	0.00514146	-3.92	0.06
1005	Leptin	LEP	24.788	0.0143477	-0.84	1.22
1006	C1-Esterase Inhibitor	SERPING1	-0.78957	-0.0068968	2.39	1.93
1007	BCAR3	BCAR3	-1.10889	-0.00355491	-2.58	-0.95
1008	MICB	MICB	-22.5741	-0.0249789	-1.34	-1.26
1009	SPTA2	SPTAN1	-0.303791	-0.00387879	1.99	-2.43
1010	MBL	MBL2	-1.71919	-0.0135789	1.61	1.48
1011	Apoptosis regulator Bcl-W	BCL2L2	0.942197	0.00373699	0.29	4.3
1012	RNF43	RNF43	9.23449	0.00271541	-5.43	0.71
1013	FAK1	PTK2	1.6714	0.00329075	-5.77	1.32
1014	INGR2	IFNGR2	-2.29107	-0.00940203	-0.62	0.79
1015	PDE4D	PDE4D	0.560287	-0.00556221	6.07	5.6
1016	ERBB3	ERBB3	-1.33588	-0.00462428	-1.05	-0.26
1017	Angiopoietin-2	ANGPT2	-1.87602	-0.00448662	-0.46	-4.38
1018	CAMK1	CAMK1	-2.0701	-0.00698145	-0.63	0.66
1019	CD109	CD109	-3.65869	-0.00744941	1.52	1.87
1020	Integrin aVb5	ITGAV ITGB5	-2.43785	-0.00565032	5.39	1
1021	Haptoglobin, Mixed Type	HP	-2.25249	-0.0186498	-3.46	3.43
1022	b-NGF	NGF	0.299471	-0.0105986	-4.64	-2.38
1023	LY9	LY9	-0.581718	-0.0227682	6.19	2.86
1024	MATN3	MATN3	-0.513079	-0.00284277	0.99	-2.21
1025	KI3L2	KIR3DL2	12.5921	0.00499103	-2.77	-3.74
1026	SCGF-alpha	CLEC11A	-2.34448	-0.0147556	3.69	-1.89
1027	HIF-1a	HIF1A	1.80481	0.00761412	-5.29	-0.5
1028	Eotaxin-2	CCL24	-1.14632	-0.00373407	2.78	3.78
1029	COLEC12	COLEC12	-4.73172	-0.00791851	0.21	-1.51
1030	ESAM	ESAM	0.410431	0.00677239	4.26	-1.32
1031	MMP-16	MMP16	-0.0507043	-0.0129198	0.89	1.88
1032	CLC4K	CD207	-0.785031	-0.00254014	5.93	1.6
1033	RUXF	SNRPF	2.87976	0.00468498	-5.62	2.09
1034	CDK5/p35	CDK5 CDK5R1	-0.700101	-0.00487502	3.57	0.49
1035	sLeptin R	LEPR	-2.28485	-0.00712084	1.47	0.83
1036	Apo B	APOB	-13.8765	-0.0158301	-6.96	6.09
1037	TS	TYMS	-1.42742	-0.00703844	-13.96	6.55
1038	Spondin-1	SPON1	-2.81228	-0.0153423	6.98	1.83
1039	pTEN	PTEN	-1.68354	0.0133017	4.06	2.88
1040	LEG9	LGALS9	2.58466	-0.0045669	-3.46	0.05
1041	LD78-beta	CCL3L1	-3.43313	-0.0208242	-3.82	-1.46
1042	ULBP-1	ULBP1	1.3503	0.0091194	-4.26	-1.98
1043	MSP	MST1	4.00098	0.00743541	6.65	0.96
1044	TNFSF18	TNFSF18	0.382252	0.00221231	5.07	0.99
1045	Carbonic Anhydrase IV	CA4	13.4017	-0.00550536	4.88	0.96
1046	Thyroglobulin	TG	1.00098	0.00195803	3.01	-3.04
1047	Mesothelin	MSLN	-3.42518	0.0253026	1.72	-2.1
1048	IL-17B	IL17B	-1.51284	-0.00233677	8.15	4.27
1049	Osteocalcin	BGLAP	-0.672468	0.0253669	-0.94	-1.98
1050	SDF-1	CXCL12	-0.689054	-0.00278454	-0.17	-0.1
1051	RAD51	RAD51	-0.802301	-0.00551268	4.52	-0.09
1052	Activated Protein C	PROC	-0.435719	-0.00112438	-2.27	0.02
1053	Thyroxine-Binding Globulin	SERPINA7	-0.393791	-0.0030479	0.49	2.48
1054	CD97	CD97	-0.969693	-0.00407563	2.88	-0.61
1055	CAPG	CAPG	-0.142899	-0.00797071	0.47	9.9
1056	MMP-9	MMP9	0.749184	0.0213565	3.07	-2.24
1057	Tropomyosin 1 alpha chain	TPM1	0.955763	0.00253648	-4.9	0.81
1058	PSME3	PSME3	4.3	0.0148771	5.2	-0.54
1059	SPINT2	SPINT2	1.60493	0.00638081	0.66	0.35
1060	bFGF	FGF2	4.22993	0.0119533	-7.83	-0.98
1061	NID2	NID2	1.27485	0.00407337	3.78	-3.32
1062	FGFR-3	FGFR3	3.15416	0.00452645	-0.04	2.74
1063	BMP-7	BMP7	-1.06223	-0.00502243	-1.45	-1.39
1064	PLK-1	PLK1	-0.534942	-0.00376878	6.91	-4.09
1065	HHLA2	HHLA2	-10.6944	0.00753107	3.11	1.01
1066	sICAM-2	ICAM2	3.74873	0.00657595	4.47	1.52
1067	GDNF	GDNF	-1.44299	-0.00534746	-1.88	-1.33
1068	GCKR	GCKR	-7.30368	-0.0131886	0	0.81
1069	SPARCL1	SPARCL1	0.256204	-0.00720262	-2.37	-1.49
1070	HGH	GH1	1.46206	0.00426471	-3.71	-1.27
1071	NXPH1	NXPH1	1.42574	-0.00478666	2.98	6.07
1072	HMGN1	HMGN1	17.3031	0.0154632	-1.33	1.83
1073	Trypsin 2	PRSS2	0.692658	-0.00877554	-5.37	1.86
1074	Caspase-2	CASP2	-12.6797	-0.0168425	-4.73	-3.99
1075	PDGFRA	PDGFRA	12.5882	-0.0100745	5.22	2.49
1076	GPC2	GPC2	0.948649	0.00370143	-1.93	0.77
1077	OLR1	OLR1	6.3322	0.01219	-4.49	-2.3
1078	OSM	OSM	0.528585	0.00322953	-0.73	0.35
1079	AN32B	ANP32B	-1.2321	-0.00361963	1.25	-0.22
1080	Trypsin	PRSS1	3.26424	0.00712946	0.77	1.99
1081	PDGF Rb	PDGFRB	-5.14756	-0.00822407	-9.21	4.48
1082	HPV E7 Type18	Human-virus	0.769963	0.0033085	-0.29	-0.83
1083	Olfactomedin-4	OLFM4	-0.486521	-0.00222061	0.05	3.74
1084	KI3S1	KIR3DS1	3.78103	0.0166976	-1.54	-3.21
1085	PDE7A	PDE7A	-1.2629	-0.00397947	-0.03	3.46
1086	Hemopexin	HPX	-0.571737	-0.00846356	-3.56	-3.32
1087	MMP-3	MMP3	15.3034	0.0163912	-9.86	-13.02
1088	IL-23	IL12B IL23A	6.98596	-0.0135124	3.7	-0.52
1089	FCRL3	FCRL3	0.561645	0.00267967	2.09	12.8
1090	FGF-19	FGF19	2.52734	-0.0158123	-0.86	0.42
1091	IFNA7	IFNA7	0.0817429	-0.00793263	1.18	0.83
1092	TCPTP	PTPN2	0.500533	0.0022706	5.86	0.81
1093	EphA5	EPHA5	2.52119	-0.00317404	1.25	0.15
1094	CD48	CD48	-2.53894	-0.012967	0.82	-1.2
1095	HIV-2 Rev	Human-virus	0.281804	0.00195823	7.84	0.88
1096	CCL28	CCL28	-3.2495	-0.00792803	1.97	0.02
1097	CDC37	CDC37	1.72401	0.0130486	-1.8	3.57
1098	GPC5	GPC5	0.91493	0.00436707	0.73	-0.3
1099	LKHA4	LTA4H	1.57025	0.00384964	7	-2.59
1100	TGF-b1	TGFB1	2.18331	0.00594794	4.07	0
1101	MP2K2	MAP2K2	0.978265	0.00639143	3.93	3
1102	PIANP	PIANP	-0.801531	0.00524723	-6.06	-2.04
1103	Flt3 ligand	FLT3LG	2.37878	0.00416421	-2.69	1.61
1104	PSA1	PSMA1	2.73282	0.0171708	1.33	-0.2
1105	TRY3	PRSS3	0.210252	-0.0165323	1.31	-0.21
1106	IL-1a	IL1A	-2.97662	-0.0055885	2.35	0.87
1107	Mcl-1	MCL1	1.40871	0.00414953	-4.24	1.43
1108	IgD	IGHD IGK@ IGL@	-4.99827	-0.0218349	-2.98	-0.23
1109	Neurotrophin-3	NTF3	0.909011	0.0059388	0.39	-3.15
1110	BCL6	BCL6	-25.8344	-0.0167567	1.63	1.35
1111	AMNLS	AMN	-0.44396	-0.00429572	2.15	-2.8
1112	NRX1B	NRXN1	0.343661	0.00279084	-4.44	-0.23
1113	AMGO2	AMIGO2	-0.0469212	-0.00548833	-5.47	0.56
1114	SAP	APCS	-2.62799	-0.0193513	-2.95	1.32
1115	ABL1	ABL1	1.69042	0.0035082	12.27	-2.83
1116	OX2G	CD200	0.087248	-0.00377857	-0.03	-1.21
1117	IDS	IDS	-3.1524	-0.00877995	3.3	-1.2
1118	FCN1	FCN1	0.858488	-0.00423927	3.34	2.16
1119	URB	CCDC80	-2.66198	-0.00657295	0.88	0.23
1120	Galectin-2	LGALS2	-1.48643	-0.00454949	-2.83	-1.22
1121	IL-6 sRa	IL6R	-2.31435	-0.00274709	11.45	-1.09
1122	Adiponectin	ADIPOQ	-2.36942	-0.00695203	-4.14	2.2
1123	C5	C5	0.386432	0.00160773	2.07	-1.51
1124	IL-1Rrp2	IL1RL2	-1.54752	-0.00458643	1.55	-0.73
1125	contactin-1	CNTN1	-5.18915	-0.0051916	1.94	-7.87
1126	S100A7	S100A7	2.40638	-0.00330761	-3.35	-15.79
1127	FCG2B	FCGR2B	-9.99125	-0.0154892	-3.3	-0.58
1128	MRC2	MRC2	-1.53728	-0.00337703	-5.88	0.42
1129	GRB2-related adapter protein 2	GRAP2	-0.570887	-0.00275299	8.86	4.09
1130	TMA	TPO	10.9949	0.00366341	-3.35	0.97
1131	PAK3	PAK3	-0.544722	-0.00234646	4.83	1.25
1132	OX40 Ligand	TNFSF4	0.328836	0.00128256	-1.54	-0.55
1133	IL-1F7	IL37	-0.526267	-0.00287008	-0.76	-0.43
1134	IL-7 Ra	IL7R	0.0678185	-0.002521	-1.62	-1
1135	PACAP-38	ADCYAP1	-1.45945	-0.00351534	2.14	-5.39
1136	ASAHL	NAAA	-1.91835	0.0100986	4.59	-0.23
1137	tau	MAPT	2.00646	0.00518714	-2.14	-3.79
1138	Ephrin-A3	EFNA3	-0.967716	0.00323096	-8.42	0.92
1139	Tpo	THPO	-4.85856	-0.0053068	2.02	2.77
1140	QORL1	CRYZL1	0.576447	-0.00549449	6.73	0.68
1141	BCMA	TNFRSF17	-7.36219	-0.0147503	-4.77	0.55
1142	PDGF-CC	PDGFC	-1.56817	-0.0105447	4.6	-0.65
1143	ADAM 9	ADAM9	6.04352	-0.00575675	-4.44	-4.92
1144	PSD7	PSMD7	-0.982699	0.00370702	-3.14	-0.56
1145	TACI	TNFRSF13B	-3.3423	-0.00968484	-2.83	0.55
1146	Albumin	ALB	0.377245	-0.00186089	1.64	-3.54
1147	MBD4	MBD4	-3.51821	0.0106057	-2.54	0.38
1148	IL-1 sRII	IL1R2	0.824478	-0.00352456	-0.74	-0.83
1149	LRRT3	LRRTM3	-5.08125	-0.0181908	4.56	-0.57
1150	Marapsin	PRSS27	-0.106654	0.00200796	-5.63	-0.8
1151	DLL4	DLL4	0.0195741	-0.00150142	2.23	1.77
1152	CYTT	CST2	-3.54153	-0.00975229	3.67	1.91
1153	MMP-17	MMP17	-0.381973	-0.00191942	-4.06	3.27
1154	IgM	IGHM IGJ IGK@ IGL@	0.558129	-0.00995909	1.31	2.99
1155	Granulysin	GNLY	-4.0711	-0.00608397	-0.12	4.17
1156	ANGL4	ANGPTL4	-0.0235787	0.00307226	-7.39	-2.95
1157	ALT	GPT	-7.41404	0.00312096	-1.32	6.55
1158	Plasmin	PLG	0.0137512	-0.00167203	0.85	-1.03
1159	ER	ESR1	0.917222	0.00181104	-5.4	0.23
1160	ROBO3	ROBO3	-0.406457	-0.0014342	2.34	-0.2
1161	Cyclin B1	CCNB1	2.04783	0.00172281	-1.17	-1.33
1162	BST1	BST1	-3.01385	-0.00419731	-2.31	0.63
1163	CATE	CTSE	-1.07073	-0.00434429	-2.27	1.02
1164	ARSB	ARSB	-2.71366	-0.00224438	1.4	0.34
1165	CD70	CD70	0.322979	-0.00154756	-1.95	0.03
1166	3HIDH	HIBADH	0.248789	0.00453576	-1	1.16
1167	XEDAR	EDA2R	-2.21977	-0.00357795	-5.71	1.11
1168	FGF-10	FGF10	1.73641	0.00826	-7.35	1.15
1169	TrkC	NTRK3	-1.07988	-0.0038556	3.76	2.43
1170	RSPO4	RSPO4	0.452093	-0.00319815	0.81	3.6
1171	3HAO	HAAO	-3.78749	-0.00293207	-5.91	3.67
1172	Carbonic anhydrase 6	CA6	-1.08773	0.00409505	-3.23	-5.2
1173	sLRP1	LRP1	-0.00221144	-0.00388491	5.02	0.76
1174	Siglec-9	SIGLEC9	-4.97615	-0.0241475	-0.44	0.09
1175	IGFBP-6	IGFBP6	4.9522	0.00333944	2.98	-5.39
1176	TrkA	NTRK1	-3.75467	0.00236341	-3.73	1.93
1177	BMPER	BMPER	-0.221459	-0.000683693	-1.76	2.51
1178	ghrelin	GHRL	-1.39725	-0.00163859	8.11	-4.1
1179	BMPR1A	BMPR1A	-5.09173	-0.00259779	0.14	-3.54
1180	Coagulation Factor Xa	F10	0.321032	0.00142421	-5.62	-0.93
1181	IgA	IGHA1 IGHA2	0.927474	-0.00714874	-1.96	0.72
1182	HMGR	HMGCR	-1.45037	-0.00665037	-4.77	0.23
1183	NG36	EHMT2	-0.0538224	0.00471377	-5.97	-0.07
1184	Macrophage scavenger receptor	MSR1	-0.466269	-0.000934783	-3.78	-1.51
1185	GIB	PLA2G1B	0.898858	-0.0068779	1.43	-3.72
1186	Cystatin-S	CST4	1.59906	-0.00294103	4.35	1.02
1187	IgE	IGHE IGK@ IGL@	-1.07233	-0.0106819	5.09	3.59
1188	TSP4	THBS4	0.253412	-0.00514659	-1.64	-11.74
1189	IL-10 Rb	IL10RB	0.207504	0.000961914	3.64	1.84
1190	IL-12 Rb1	IL12RB1	-0.311467	-0.000836585	2.39	-3.76
1191	Angiogenin	ANG	-1.50595	-0.00447862	-0.56	-2.97
1192	IL-17 sR	IL17RA	-0.599606	-0.00323663	-0.91	0.71
1193	Coagulation Factor XI	F11	-0.987258	-0.00370767	-2.34	-2.96
1194	B7-2	CD86	14.5363	-0.0131518	-0.77	-2.91
1195	B7-H1	CD274	6.01489	-0.00215619	0.59	-0.19
1196	TGF-b2	TGFB2	0.588153	-0.00347023	3.74	3.29
1197	Kininogen, HMW	KNG1	-0.200171	-0.00179432	1.16	9.11
1198	MATK	MATK	0.891107	-0.00543169	3.6	1.49
1199	PDK1	PDK1	-2.45652	-0.00303249	-4.85	-2.47
1200	ZAP70	ZAP70	0.811312	0.00209586	0.56	0.36
1201	Coactosin-like protein	COTL1	-0.337809	0.00238148	3.03	1.6
1202	Semaphorin 3A	SEMA3A	0.188142	-0.00132085	-5.03	0.08
1203	Cathepsin G	CTSG	2.60404	0.00297217	-1.44	-0.26
1204	FSH	CGA FSHB	-2.6238	-0.00789029	0.94	-0.65
1205	ETHE1	ETHE1	0.798768	0.00104026	-6.02	5.29
1206	Coagulation Factor IXab	F9	0.37332	0.000686692	-1.25	-0.12
1207	PIM1	PIM1	-6.15436	-0.00406961	1.35	-0.02
1208	IL-5	IL5	-5.15884	-0.00495612	0.13	3.75
1209	IL-1 R4	IL1RL1	3.16946	-0.00389914	-5.48	-2.14
1210	Sialoadhesin	SIGLEC1	-1.56659	0.00616503	-2.62	1.71
1211	CNTN2	CNTN2	-1.33803	0.00210029	3.53	2.7
1212	TXD12	TXNDC12	1.16476	-0.00195843	-0.74	-0.31
1213	Apo L1	APOL1	0.604655	0.0020583	-0.89	0.72
1214	KIRR3	KIRREL3	-0.0660191	0.000328781	1.07	0.12
1215	Troponin I	TNNI3	-1.04785	-0.00254217	-2.06	-0.25
1216	AFP	AFP	-0.00593824	0.00144744	-2.46	-0.04
1217	Calpastatin	CAST	1.35744	0.00122054	2.39	8.18
1218	PPIB	PPIB	-16.4201	-0.00454578	2.22	-0.76
1219	RET	RET	-2.50422	-0.00193272	6.57	0.62
1220	LIMP II	SCARB2	-0.330896	-0.00107877	-1.84	0.36
1221	GNS	GNS	0.849829	0.00193258	-4.05	0.93
1222	hnRNP K	HNRNPK	0.330709	-0.0020934	-4.25	0.06
1223	Apo D	APOD	0.547534	0.00159645	8.95	-1.01
1224	Nectin-like protein 2	CADM1	1.6817	-0.00119198	0.66	-0.57
1225	Caspase-10	CASP10	-4.04853	-0.0061579	1.34	1.57
1226	Dkk-4	DKK4	-3.5699	0.00185374	1.14	0.51
1227	MIP-1a	CCL3	-2.37088	-0.00361984	-0.67	1.72
1228	GDF-11	GDF11	1.88617	0.00152239	0.83	-2.28
1229	GHC2	SLC25A18	-0.0182365	0.00130962	-0.39	0.71
1230	PDXK	PDXK	-1.62767	0.001698	4.53	1.33
1231	OCAD1	OCIAD1	-0.0513297	0.000365598	-2.04	2.63
1232	Glucagon	GCG	3.16516	-0.00242218	0.85	-0.88
1233	TWEAK	TNFSF12	0.230976	-0.000721376	1.66	-1.21
1234	PK3CG	PIK3CG	-0.889736	0.000899647	3.61	-0.02
1235	HIPK3	HIPK3	0.155859	-0.00138319	0.03	-1.89
1236	Troponin T	TNNT2	-3.94632	-0.00141844	-0.69	-2.73
1237	CNDP1	CNDP1	0.297574	-0.00209564	-5.43	-4.59
1238	EMAP-2	AIMP1	0.355744	0.00108492	-2.8	0.19
1239	NACA	NACA	-4.79742	-0.00383394	0.37	7.52
1240	MUC1	MUC1	7.83819	-0.00122067	-0.78	-0.18
1241	14-3-3E	YWHAE	0.832741	-0.000751373	1.69	1.15
1242	C1QBP	C1QBP	-0.177947	0.000481932	0.71	2.27
1243	KLRF1	KLRF1	-1.08802	-0.000337802	-0.71	0.23
1244	IL-5 Ra	IL5RA	2.12886	0.00153301	0.61	-1.86
1245	calgranulin B	S100A9	5.13187	0.00189083	-2.43	-1.91
1246	TLR2	TLR2	4.65158	0.000622418	3.97	1.15
1247	Granzyme B	GZMB	11.8396	0.00140975	0.59	-0.44
1248	PSMA	FOLH1	0.434184	-0.000367602	-0.94	-4
1249	PARC	CCL18	5.29159	0.00272862	1.68	-2.3
1250	Myeloperoxidase	MPO	-0.925835	-0.000735865	-1.01	-1.05
1251	Coagulation Factor IX	F9	0.119848	-0.000185717	-0.5	0.3
1252	Granzyme H	GZMH	-1.51369	0.000865634	-0.54	-3.14
1253	CD30 Ligand	TNFSF8	-0.127042	-0.000391196	3.61	1.96
1254	BLC	CXCL13	-0.770631	0.000812607	-2.91	2.29
1255	Annexin V	ANXA5	-1.36071	-0.000743087	-2.29	-1.27
1256	FCG2A	FCGR2A	-3.75689	0.00285117	-2.43	0.21
1257	CD5L	CD5L	1.49396	0.000992475	7.77	0.05
1258	AURKB	AURKB	1.38417	0.000203193	0.77	1.08
1259	LPPL	CLC	-2.07383	0.000576846	1.2	-0.41
1260	vWF	VWF	-4.59035	0.00062162	2.37	5.27
1261	NET1	NTN1	-0.204206	0.000269428	0.18	0.83
1262	4-1BB	TNFRSF9	1.12867	-0.000248338	-2.2	0.63
1263	IL-17B R	IL17RB	2.97417	-0.000524927	-4.61	-0.71
1264	IFN-lambda 2	IFNL2	-0.25581	-0.000117096	3.41	-1.2
1265	SHBG	SHBG	1.09315	-0.00016336	-5.26	-4.68
1266	FGFR-2	FGFR2	-1.04485	-0.000136839	-2.6	-2.48
1267	IL-15 Ra	IL15RA	0.424813	3.76832e-05	-2.67	0.61
1268	PLXC1	PLXNC1	1.41064	-7.33584e-05	0.71	0.76
1269	Apo E	APOE	1.79378	-4.94776e-05	3.79	3.99
1270	ANK2	ANK2	0.0866568	-2.7712e-05	0.04	-0.99
1271	MMP-8	MMP8	5.93938	9.08194e-06	-7.88	-16.66
1272	SPHK2	SPHK2	-0.149987	7.7764e-08	3.6	-1.55
